# Supplementary material for: Transcriptome and Metabolome Analyses Reveal Complex Molecular Mechanisms Involved in the Salt Tolerance of Rice Induced by Exogenous Allantoin
Source: Antioxidants (Basel). 2022 Oct 18;11(10):2045. doi: 10.3390/antiox11102045 (PMC9598814; doi:10.3390/antiox11102045)
Supplement: Supplementary file 1 [file antioxidants-11-02045-s001.zip]

Archive with 7 entries (6 files):
- Supplementary Tables AND figures/
- Supplementary Tables AND figures/antioxidants-1926288-supplementary.pdf
- Supplementary Tables AND figures/Supplementary Table S1. List of the randomly selected differentially expressed genes and the corresponding primers for the quantitative real-time PCR analysis.xlsx
- Supplementary Tables AND figures/Supplementary Table S2. List of the differentially expressed genes in the C18 seedlings revealed by the comparison between the allantoin treatment and the control treatmen.xlsx
- Supplementary Tables AND figures/Supplementary Table S3. List of the differentially expressed genes in the C18 seedlings revealed by the comparison between the salt + allantoin treatment and the salt treatment.xlsx
- Supplementary Tables AND figures/Supplementary Table S4. List of the salt-induced genes with down-regulated expression levels following the exogenous allantoin treatment of salt-stressed C18 seedlings.xlsx
- Supplementary Tables AND figures/Supplementary Table S5. List of the differentially abundant metabolites in the C18 seedlings revealed by the comparison between the salt + allantoin treatment and the salt treatment.xlsx
