# Supplementary material for: Transcriptome and Metabolome Analyses Reveal Complex Molecular Mechanisms Involved in the Salt Tolerance of Rice Induced by Exogenous Allantoin
Source: Antioxidants (Basel). 2022 Oct 18;11(10):2045. doi: 10.3390/antiox11102045 (PMC9598814; doi:10.3390/antiox11102045)
Supplement: Supplementary file 1 [file antioxidants-11-02045-s001.zip › Supplementary Tables AND figures/Supplementary Table S1. List of the randomly selected differentially expressed genes and the corresponding primers for the quantitative real-time PCR analysis.xlsx]

## Sheet: Table S1
Supplementary Table S1. List of the randomly selected differentially expressed genes and the corresponSupplementary Table 1. List of the randomly selected differentially expressed genes and the corresponding primers for the quantitative real-time PCR analysis.
Gene ID	F（5'-3'）	R（5'-3'）
LOC_Os01g03750	CCTACCTGCTCTACCTATCCT	CTCTATGTTGTTCTTGATGCCG
LOC_Os01g15830	CACCATCATCACCAAGTTCAAG	GATTGTAGAGCCTCTGACGGAA
LOC_Os01g37130	TTAGTTAGGGATCAACTACGGC	TTGCAACTGCTTGAGTTAACTC
LOC_Os02g10120	GAGCTCACCATCAAGGACTAC	TAGAAGTCGATGTAATCCGACG
LOC_Os02g46680	ATCTACGACAACATCCTCTACG	GATGAAGGAGTGCGCGTTC
LOC_Os02g50820	CGTTTTGCTGTTCTGTTCACTA	CACCAATTATTCCAGAACGGTC
LOC_Os03g17690	TTGACAACTCTTACTTCACGGA	CATCTGCAGCATATTTCTCGAC
LOC_Os03g22810	ATCCTGATGATCTTGGAAAGGG	AAAACACATAGTTCATTGGGCG
LOC_Os03g28940	TGACTCGAGTGATTCATGAACA	CGTAGAAGATGGTTAATTGGCG
LOC_Os03g55800	TTTTCCGTCCTCTTCTTCTTCA	GTACAAGCTGATTGATCACACC
LOC_Os03g59610	GAAGTTGTTAGGCACAATTGGT	CAATGATTGTCCTTAAGCACCG
LOC_Os04g14680	TCCCAAGATTACCTATGCTGAC	ATAATCTATAGTTGGCCCACCG
LOC_Os04g25570	CCTCCCTATAAAGTTGAGTGCA	TCTTAATGCAGCAAACATCTCG
LOC_Os04g37619	TATTTCGTCTCCTCAGATGTCG	CGACCTTTTCCCCAGTTAAAAG
LOC_Os04g42100	CTGCAAGATGGATCAGATGAGG	CTGCCAGGACAGAGAAAAACAG
LOC_Os05g23880	GAAGTACTCCATGGAGATGTCC	TTGATGAGATCATTAGGCAGGG
LOC_Os05g25850	CTACGTCGCCAACTACAACAAG	AAGATCGAATGATTGACATGGC
LOC_Os07g15460	CTGCAAAGATATGGGGTAAGGA	TCCTTGAAGGACCTCATTAACC
LOC_Os08g33160	CCTGGTGATCATTGTATACCGA	TCATCATACCCTAACACGGATG
LOC_Os09g28390	GTGGAGTACAAAGGGTTCCTTA	CCTTGAATCTAGAAGGGTCGAA
LOC_Os12g07820	CGAGATGAGGACCTTCTAGTTC	TGAGCTTCAGCATAGTCTTCAA
LOC_Os12g24800	TATGGAAACGAGGATAGTGGT	CTTCTGCAACAATGTCTAGCTC
LOC_Os12g30040	AGCTTCCAGATATACTCCATGC	TAGAACACCCTGAAGCCTGATC
LOC_Os12g34524	CCACTACTTCGTCAACCTCAAG	ACTGATCACGACGATTTCATCA
