# Supplementary material for: Transcriptome and Metabolome Analyses Reveal Complex Molecular Mechanisms Involved in the Salt Tolerance of Rice Induced by Exogenous Allantoin
Source: Antioxidants (Basel). 2022 Oct 18;11(10):2045. doi: 10.3390/antiox11102045 (PMC9598814; doi:10.3390/antiox11102045)
Supplement: Supplementary file 1 [file antioxidants-11-02045-s001.zip › Supplementary Tables AND figures/Supplementary Table S2. List of the differentially expressed genes in the C18 seedlings revealed by the comparison between the allantoin treatment and the control treatmen.xlsx]

## Sheet: Table S2
Supplementary Table S2. List of the differentially expressed genes in the C18 seedlings revealed by the comparison between the allantoin treatment and the control treatment.
Gene Name	Log2FC	Regulation	Annotation
LOC_Os01g01030	1.75479	up	Multicopper oxidase
LOC_Os01g01060	1.64945	up	Ribosomal protein S7p/S5e
LOC_Os01g01170	3.7018	up	--
LOC_Os01g01190	6.83072	up	Phosphoesterase family
LOC_Os01g01295	0.646131	up	--
LOC_Os01g01307	0.687335	up	Translocon-associated protein beta (TRAPB)
LOC_Os01g01350	0.782773	up	Snf7
LOC_Os01g01520	1.34344	up	Transferase family
LOC_Os01g01570	0.949958	up	--
LOC_Os01g01600	2.02577	up	--
LOC_Os01g01660	2.66	up	NmrA-like family
LOC_Os01g01890	2.77895	up	Plant protein of unknown function (DUF936)
LOC_Os01g02010	2.88541	up	--
LOC_Os01g02040	1.01585	up	Protein tyrosine and serine/threonine kinase
LOC_Os01g02060	4.24426	up	Leucine rich repeat
LOC_Os01g02139	2.51728	up	--
LOC_Os01g02150	2.59822	up	--
LOC_Os01g02170	0.950364	up	--
LOC_Os01g02890	1.11573	up	Phosphatidyl serine synthase
LOC_Os01g02900	1.0767	up	Protein of unknown function (DUF563)
LOC_Os01g02910	2.01898	up	Protein of unknown function (DUF563)
LOC_Os01g02940	1.20105	up	Protein of unknown function (DUF563)
LOC_Os01g03070	0.65508	up	PCI domain
LOC_Os01g03100	0.992043	up	Protein of unknown function (DUF3675)
LOC_Os01g03160	0.686105	up	Core-2/I-Branching enzyme
LOC_Os01g03490	3.01892	up	Heavy-metal-associated domain
LOC_Os01g03510	0.681592	up	WD domain, G-beta repeat
LOC_Os01g03620	4.99872	up	Multicopper oxidase
LOC_Os01g03750	1.3635	up	Domain of unknown function (DUF4281)
LOC_Os01g03950	1.08656	up	Glycosyl hydrolases family 31
LOC_Os01g03980	0.962202	up	--
LOC_Os01g04050	0.868916	up	--
LOC_Os01g04160	2.7909	up	Domain of unknown function (DUF4378)
LOC_Os01g04170	3.26671	up	Cotton fibre expressed protein
LOC_Os01g04230	3.17863	up	Protein kinase domain
LOC_Os01g04300	1.99954	up	Glycosyl hydrolase family 10
LOC_Os01g04370	1.34249	up	Hsp20/alpha crystallin family
LOC_Os01g04640	1.55984	up	Reticulon
LOC_Os01g04710	4.2322	up	Xylanase inhibitor N-terminal
LOC_Os01g04720	2.14325	up	Malectin-like domain
LOC_Os01g04730	1.65682	up	--
LOC_Os01g04880	0.66758	up	--
LOC_Os01g04910	0.656873	up	Kinase binding protein CGI-121
LOC_Os01g05010	1.00023	up	Mitochondrial glycoprotein
LOC_Os01g05070	0.931325	up	--
LOC_Os01g05430	2.12849	up	Rhomboid family
LOC_Os01g05480	1.63287	up	Protein of unknown function, DUF547
LOC_Os01g05610	1.42318	up	--
LOC_Os01g05630	1.48241	up	Core histone H2A/H2B/H3/H4
LOC_Os01g05670	0.659589	up	3-oxo-5-alpha-steroid 4-dehydrogenase
LOC_Os01g05694	1.2081	up	Protein tyrosine phosphatase-like protein, PTPLA
LOC_Os01g05840	3.52255	up	short chain dehydrogenase
LOC_Os01g05900	1.96185	up	--
LOC_Os01g05970	1.33382	up	--
LOC_Os01g06010	0.846111	up	--
LOC_Os01g06040	2.7931	up	Protein of unknown function (DUF674)
LOC_Os01g06580	3.79753	up	Fasciclin domain
LOC_Os01g07080	0.848419	up	DEAD/DEAH box helicase
LOC_Os01g07110	3.22397	up	BRCA2 repeat
LOC_Os01g07212	1.26322	up	Staphylococcal nuclease homologue
LOC_Os01g07240	4.06154	up	Protein of unknown function (DUF688)
LOC_Os01g07310	0.706732	up	Triose-phosphate Transporter family
LOC_Os01g07360	1.22602	up	KIP1-like protein
LOC_Os01g07420	1.68026	up	Alpha/beta hydrolase family
LOC_Os01g07480	2.28557	up	Lateral organ boundaries (LOB) domain
LOC_Os01g07560	2.48325	up	Leucine rich repeat
LOC_Os01g07570	5.48704	up	Neprosin
LOC_Os01g07620	2.64584	up	--
LOC_Os01g07630	1.09506	up	Protein kinase domain
LOC_Os01g07740	0.76596	up	DEAD/DEAH box helicase
LOC_Os01g07910	0.890055	up	Oxidoreductase NAD-binding domain
LOC_Os01g08130	4.70519	up	NPH3 family
LOC_Os01g08140	3.53415	up	NPH3 family
LOC_Os01g08150	4.38187	up	--
LOC_Os01g08190	2.31783	up	WD domain, G-beta repeat
LOC_Os01g08260	4.32279	up	ABC-2 type transporter
LOC_Os01g08310	1.04519	up	Protein phosphatase 2A regulatory B subunit (B56 family)
LOC_Os01g08360	4.96357	up	--
LOC_Os01g08380	1.58907	up	Transferase family
LOC_Os01g08410	0.691468	up	--
LOC_Os01g08450	0.772234	up	Ras family
LOC_Os01g08470	4.3587	up	Leucine rich repeat
LOC_Os01g08520	2.44321	up	zinc-finger of the FCS-type, C2-C2
LOC_Os01g08550	1.12404	up	--
LOC_Os01g08560	0.859383	up	Hsp70 protein
LOC_Os01g08670	1.95533	up	--
LOC_Os01g08710	1.73016	up	WRKY DNA -binding domain
LOC_Os01g08760	1.02303	up	Choline/ethanolamine kinase
LOC_Os01g08770	0.71665	up	BING4CT (NUC141) domain
LOC_Os01g08810	1.42183	up	Cytochrome P450
LOC_Os01g08820	5.67792	up	PHD-zinc-finger like domain
LOC_Os01g09010	1.60926	up	Transferase family
LOC_Os01g09470	6.12556	up	--
LOC_Os01g09510	1.93786	up	60s Acidic ribosomal protein
LOC_Os01g09560	0.872934	up	Insulinase (Peptidase family M16)
LOC_Os01g09580	5.16204	up	Protein kinase domain
LOC_Os01g09660	1.20009	up	Heavy-metal-associated domain
LOC_Os01g09670	1.79977	up	Ndr family
LOC_Os01g09790	3.02758	up	--
LOC_Os01g09850	1.04826	up	--
LOC_Os01g09860	4.91999	up	Protein tyrosine and serine/threonine kinase
LOC_Os01g09880	3.53566	up	--
LOC_Os01g10020	1.16767	up	Type I phosphodiesterase / nucleotide pyrophosphatase
LOC_Os01g10180	4.1631	up	--
LOC_Os01g10340	1.83439	up	--
LOC_Os01g10490	3.05066	up	--
LOC_Os01g10820	1.4969	up	ribosomal L5P family C-terminus
LOC_Os01g10850	5.012	up	Peroxidase
LOC_Os01g10880	1.32757	up	--
LOC_Os01g10950	1.36723	up	Peptide N-acetyl-beta-D-glucosaminyl asparaginase amidase A
LOC_Os01g10960	3.48778	up	Peptide N-acetyl-beta-D-glucosaminyl asparaginase amidase A
LOC_Os01g11010	5.07443	up	Peptide N-acetyl-beta-D-glucosaminyl asparaginase amidase A
LOC_Os01g11210	4.00627	up	--
LOC_Os01g11340	4.14689	up	Cytochrome P450
LOC_Os01g11350	6.70984	up	bZIP transcription factor
LOC_Os01g11414	1.33524	up	Sodium/calcium exchanger protein
LOC_Os01g11460	1.75058	up	Ring finger domain
LOC_Os01g11550	4.27819	up	TCP family transcription factor
LOC_Os01g11620	1.87947	up	GDSL-like Lipase/Acylhydrolase
LOC_Os01g11700	1.37881	up	GDSL-like Lipase/Acylhydrolase
LOC_Os01g11710	5.44677	up	GDSL-like Lipase/Acylhydrolase
LOC_Os01g11750	4.43571	up	GDSL-like Lipase/Acylhydrolase
LOC_Os01g11810	2.76552	up	GDSL/SGNH-like Acyl-Esterase family found in Pmr5 and Cas1p
LOC_Os01g11860	1.48969	up	DJ-1/PfpI family
LOC_Os01g11920	3.36274	up	Reverse transcriptase (RNA-dependent DNA polymerase)
LOC_Os01g12260	2.38052	up	ATP synthase (E/31 kDa) subunit
LOC_Os01g12390	1.86845	up	Protein tyrosine and serine/threonine kinase
LOC_Os01g12420	2.43486	up	Protein kinase domain
LOC_Os01g12430	1.42134	up	Protein kinase domain
LOC_Os01g12464	1.47274	up	--
LOC_Os01g12640	4.37915	up	--
LOC_Os01g12650	3.26565	up	Reticulon
LOC_Os01g12660	4.29587	up	ATPase family associated with various cellular activities (AAA)
LOC_Os01g12690	4.43694	up	Transcriptional repressor, ovate
LOC_Os01g12860	4.34196	up	Myb-like DNA-binding domain
LOC_Os01g12870	0.666598	up	RNA polymerase I-associated factor PAF67
LOC_Os01g12900	0.734553	up	Ras family
LOC_Os01g13030	0.811907	up	AUX/IAA family
LOC_Os01g13080	1.84122	up	60s Acidic ribosomal protein
LOC_Os01g13140	5.69766	up	WD domain, G-beta repeat
LOC_Os01g13200	0.59352	up	Glycosyltransferase family 92
LOC_Os01g13229	1.84342	up	Cyclin, N-terminal domain
LOC_Os01g13260	2.45279	up	Cyclin, N-terminal domain
LOC_Os01g13430	1.09035	up	CAS/CSE protein, C-terminus
LOC_Os01g13490	2.24665	up	--
LOC_Os01g13530	2.95207	up	--
LOC_Os01g13700	0.839179	up	--
LOC_Os01g13720	1.18108	up	--
LOC_Os01g13940	0.619798	up	--
LOC_Os01g14020	1.0299	up	Optic atrophy 3 protein (OPA3)
LOC_Os01g14070	1.02032	up	--
LOC_Os01g14090	1.70619	up	Kinesin motor domain
LOC_Os01g14110	2.02506	up	--
LOC_Os01g14140	4.51083	up	X8 domain
LOC_Os01g14530	4.43149	up	AWPM-19-like family
LOC_Os01g14670	2.44561	up	Cupin
LOC_Os01g14830	0.608357	up	Ribosomal protein L3
LOC_Os01g14850	2.53487	up	Male Flower Specific protein 18
LOC_Os01g15029	0.727709	up	--
LOC_Os01g15039	6.09709	up	Pectinesterase
LOC_Os01g15240	1.64758	up	Protein of unknown function (DUF3678)
LOC_Os01g15290	0.838986	up	Ribosomal L18 of archaea, bacteria, mitoch. and chloroplast
LOC_Os01g15300	1.0871	up	Helicase conserved C-terminal domain
LOC_Os01g15310	0.62383	up	LSM domain
LOC_Os01g15320	2.31213	up	--
LOC_Os01g15480	2.82002	up	Protein kinase domain
LOC_Os01g15540	2.58116	up	Kinesin motor domain
LOC_Os01g15770	3.02673	up	TLC domain
LOC_Os01g15790	1.92991	up	--
LOC_Os01g15830	4.53385	up	Peroxidase
LOC_Os01g15970	3.13177	up	--
LOC_Os01g16020	1.80972	up	FAD binding domain
LOC_Os01g16030	3.80329	up	ADP-ribosylation factor family
LOC_Os01g16110	0.601872	up	La domain
LOC_Os01g16120	1.80247	up	--
LOC_Os01g16140	3.22145	up	--
LOC_Os01g16152	0.781879	up	Redoxin
LOC_Os01g16240	1.15164	up	EF hand
LOC_Os01g16450	2.10557	up	Peroxidase
LOC_Os01g16510	0.600838	up	--
LOC_Os01g16650	5.5383	up	Ubiquitin-conjugating enzyme
LOC_Os01g16714	2.50068	up	Pyridine nucleotide-disulphide oxidoreductase
LOC_Os01g16890	1.42191	up	Ribosomal protein L7Ae/L30e/S12e/Gadd45 family
LOC_Os01g16910	1.19179	up	Eukaryotic porin
LOC_Os01g16950	1.6753	up	Ring finger domain
LOC_Os01g16960	0.825443	up	Pyruvate kinase, barrel domain
LOC_Os01g17430	0.691883	up	Adaptin N terminal region
LOC_Os01g17470	2.25013	up	Plastocyanin-like domain
LOC_Os01g18050	3.7764	up	Tubulin/FtsZ family, GTPase domain
LOC_Os01g18060	1.33249	up	--
LOC_Os01g18070	0.783854	up	Bacterial transferase hexapeptide (six repeats)
LOC_Os01g18170	5.51928	up	Cupin
LOC_Os01g18210	0.947363	up	Cyclophilin type peptidyl-prolyl cis-trans isomerase/CLD
LOC_Os01g18240	2.44682	up	Myb-like DNA-binding domain
LOC_Os01g18280	0.984016	up	Snf7
LOC_Os01g18450	4.72157	up	--
LOC_Os01g18660	1.28091	up	--
LOC_Os01g18670	1.20401	up	ABC transporter transmembrane region
LOC_Os01g18744	2.7713	up	Transferase family
LOC_Os01g19220	4.51658	up	Glycosyl hydrolase family 3 C-terminal domain
LOC_Os01g19440	2.94297	up	Pectinesterase
LOC_Os01g19450	1.24446	up	Citrate synthase, C-terminal domain
LOC_Os01g19480	1.97565	up	Galactose oxidase, central domain
LOC_Os01g19840	1.20766	up	Ribosomal L29e protein family
LOC_Os01g19870	1.75525	up	Protein of unknown function (DUF616)
LOC_Os01g19990	5.31033	up	Plant specific eukaryotic initiation factor 4B
LOC_Os01g20730	4.60235	up	--
LOC_Os01g20780	5.98923	up	--
LOC_Os01g20940	0.797957	up	Actin-fragmin kinase, catalytic
LOC_Os01g21034	3.22596	up	--
LOC_Os01g21300	4.75883	up	Serine aminopeptidase, S33
LOC_Os01g21310	3.97062	up	Serine aminopeptidase, S33
LOC_Os01g21520	0.916985	up	--
LOC_Os01g21560	0.853973	up	--
LOC_Os01g21590	3.29228	up	Myb/SANT-like DNA-binding domain
LOC_Os01g21630	2.76721	up	Pectinacetylesterase
LOC_Os01g21960	2.60663	up	Protein kinase domain
LOC_Os01g22010	1.25303	up	S-adenosylmethionine synthetase, C-terminal domain
LOC_Os01g22230	2.92528	up	Peroxidase
LOC_Os01g22336	6.17618	up	--
LOC_Os01g22370	1.95624	up	Peroxidase
LOC_Os01g22490	1.24161	up	Ubiquitin family
LOC_Os01g22560	2.7728	up	Acyltransferase
LOC_Os01g22570	2.42176	up	--
LOC_Os01g22640	1.47915	up	GDSL-like Lipase/Acylhydrolase
LOC_Os01g22660	2.28153	up	GDSL-like Lipase/Acylhydrolase
LOC_Os01g23620	0.946357	up	ADP-ribosylation factor family
LOC_Os01g24470	1.57754	up	Actin-fragmin kinase, catalytic
LOC_Os01g24690	1.4082	up	Ribosomal protein L23, N-terminal domain
LOC_Os01g24710	2.03833	up	Jacalin-like lectin domain
LOC_Os01g24940	1.1087	up	Poly(ADP-ribose) polymerase catalytic domain
LOC_Os01g25500	2.47944	up	--
LOC_Os01g25540	2.99509	up	Rapid ALkalinization Factor (RALF)
LOC_Os01g25560	3.77832	up	Rapid ALkalinization Factor (RALF)
LOC_Os01g25610	1.30682	up	Ribosomal family S4e
LOC_Os01g27260	3.22129	up	Glutathione S-transferase, N-terminal domain
LOC_Os01g27360	0.874301	up	Glutathione S-transferase, C-terminal domain
LOC_Os01g27730	0.735328	up	GNL3L/Grn1 putative GTPase
LOC_Os01g27750	1.59312	up	Type I 3-dehydroquinase
LOC_Os01g29150	0.996583	up	Cytochrome P450
LOC_Os01g29180	1.32335	up	--
LOC_Os01g29690	1.49319	up	--
LOC_Os01g31800	2.76562	up	C-terminus of histone H2A
LOC_Os01g32130	0.831974	up	--
LOC_Os01g32364	1.91739	up	Glycosyl hydrolase family 1
LOC_Os01g32380	2.57815	up	NPR1 interacting
LOC_Os01g32460	1.4716	up	NPR1 interacting
LOC_Os01g32640	2.34847	up	--
LOC_Os01g32770	2.87608	up	Lateral organ boundaries (LOB) domain
LOC_Os01g32790	1.0699	up	--
LOC_Os01g32849	2.28886	up	--
LOC_Os01g32964	0.832417	up	Protein phosphatase 2C
LOC_Os01g33030	0.669373	up	Brix domain
LOC_Os01g33040	7.57403	up	Kinesin motor domain
LOC_Os01g33050	0.662157	up	Ribosomal protein L24e
LOC_Os01g33080	3.98993	up	Calponin homology (CH) domain
LOC_Os01g33090	1.63086	up	Protein kinase domain
LOC_Os01g33160	3.73386	up	Stress responsive A/B Barrel Domain
LOC_Os01g34560	3.944	up	FAE1/Type III polyketide synthase-like protein
LOC_Os01g34690	2.58384	up	Protein of unknown function (DUF642)
LOC_Os01g34700	1.13722	up	Dienelactone hydrolase family
LOC_Os01g34870	1.99489	up	Condensin complex subunit 2
LOC_Os01g34970	1.08469	up	ABC transporter transmembrane region
LOC_Os01g35050	0.778202	up	Calcium-dependent channel, 7TM region, putative phosphate
LOC_Os01g36229	1.037	up	--
LOC_Os01g36240	3.79585	up	Peroxidase
LOC_Os01g36390	3.45554	up	MCM P-loop domain
LOC_Os01g36460	3.59574	up	Myb-like DNA-binding domain
LOC_Os01g36600	0.945479	up	PPR repeat
LOC_Os01g36620	0.893519	up	Pectate lyase
LOC_Os01g36660	3.26983	up	--
LOC_Os01g36970	2.02278	up	--
LOC_Os01g37510	0.95628	up	Polypeptide deformylase
LOC_Os01g37837	0.630889	up	tRNA synthetase class II core domain (G, H, P, S and T)
LOC_Os01g37950	1.85203	up	--
LOC_Os01g38610	1.14909	up	Helix-loop-helix DNA-binding domain
LOC_Os01g39010	1.20278	up	Ribosomal protein L34
LOC_Os01g39110	1.16739	up	Zinc finger, C2H2 type
LOC_Os01g39134	0.669596	up	EF hand
LOC_Os01g39290	2.19069	up	Late embryogenesis abundant protein
LOC_Os01g39600	4.00402	up	Protein tyrosine and serine/threonine kinase
LOC_Os01g39780	1.12788	up	--
LOC_Os01g39830	2.35503	up	Glycosyl hydrolases family 35
LOC_Os01g39860	3.46052	up	2OG-Fe(II) oxygenase superfamily
LOC_Os01g40110	1.13565	up	LYAR-type C2HC zinc finger
LOC_Os01g40280	1.1126	up	Protein of unknown function (DUF2838)
LOC_Os01g40550	3.24373	up	Hsp20/alpha crystallin family
LOC_Os01g40570	1.85695	up	Eukaryotic porin
LOC_Os01g40590	0.794954	up	Protein tyrosine and serine/threonine kinase
LOC_Os01g40650	1.12766	up	--
LOC_Os01g40700	1.50435	up	--
LOC_Os01g40820	1.83584	up	Peptidase family M41
LOC_Os01g41010	1.07497	up	zinc-finger of the FCS-type, C2-C2
LOC_Os01g41030	0.807134	up	Ribosomal protein TL5, C-terminal domain
LOC_Os01g41120	4.83553	up	--
LOC_Os01g41550	1.60958	up	Xylanase inhibitor N-terminal
LOC_Os01g41610	1.12492	up	Mitochondrial ATP synthase g subunit
LOC_Os01g41710	0.663502	up	--
LOC_Os01g41730	3.96287	up	Protein kinase domain
LOC_Os01g41880	0.729671	up	Hyaluronan / mRNA binding family
LOC_Os01g42024	3.57294	up	--
LOC_Os01g42040	1.06962	up	Ubiquitin-conjugating enzyme
LOC_Os01g42070	3.04903	up	Kinesin motor domain
LOC_Os01g42150	1.92485	up	--
LOC_Os01g42200	4.19872	up	--
LOC_Os01g42294	4.27384	up	Protein kinase domain
LOC_Os01g42470	1.03543	up	Acetyltransferase (GNAT) family
LOC_Os01g42480	1.06881	up	Yip1 domain
LOC_Os01g42510	1.82087	up	Thrombospondin type 1 domain
LOC_Os01g42520	0.868502	up	Protein of unknown function (DUF642)
LOC_Os01g42650	1.08	up	Cytochrome c oxidase subunit Vb
LOC_Os01g42870	0.754904	up	--
LOC_Os01g42880	1.38817	up	Transferase family
LOC_Os01g42900	4.63446	up	ABC-2 type transporter
LOC_Os01g42960	3.76866	up	Tetratricopeptide repeat
LOC_Os01g42980	0.888103	up	Ribosomal protein L22p/L17e
LOC_Os01g42990	0.987835	up	PPR repeat
LOC_Os01g43050	2.05322	up	--
LOC_Os01g43140	3.46002	up	Lipase (class 3)
LOC_Os01g43160	1.81454	up	Glycosyl hydrolases family 28
LOC_Os01g43220	0.744963	up	Glycosyl hydrolases family 18
LOC_Os01g43250	0.85332	up	WD domain, G-beta repeat
LOC_Os01g43320	1.62893	up	Transmembrane amino acid transporter protein
LOC_Os01g43350	0.987216	up	Protein of unknown function (DUF1221)
LOC_Os01g43410	0.584992	up	Protein kinase domain
LOC_Os01g43580	1.9991	up	Kinesin motor domain
LOC_Os01g43610	2.73961	up	Transcriptional repressor, ovate
LOC_Os01g43910	0.870866	up	Protein kinase domain
LOC_Os01g43950	3.61912	up	--
LOC_Os01g44040	1.22495	up	10 TM Acyl Transferase domain found in Cas1p
LOC_Os01g44050	0.794192	up	Tetrapyrrole (Corrin/Porphyrin) Methylases
LOC_Os01g44069	3.02578	up	haloacid dehalogenase-like hydrolase
LOC_Os01g44090	2.73117	up	X8 domain
LOC_Os01g44110	3.45039	up	Protein kinase domain
LOC_Os01g44130	3.38229	up	Eukaryotic aspartyl protease
LOC_Os01g44310	0.626996	up	--
LOC_Os01g44960	1.54453	up	alpha/beta hydrolase fold
LOC_Os01g44970	3.4202	up	Glycosyl hydrolases family 28
LOC_Os01g45450	1.70656	up	ATPase family associated with various cellular activities (AAA)
LOC_Os01g45550	3.50563	up	Membrane transport protein
LOC_Os01g45700	3.83449	up	--
LOC_Os01g45730	3.56903	up	Zinc finger C-x8-C-x5-C-x3-H type (and similar)
LOC_Os01g45860	2.14585	up	GRAS domain family
LOC_Os01g46070	1.56805	up	lactate/malate dehydrogenase, alpha/beta C-terminal domain
LOC_Os01g46250	5.58322	up	Lipase (class 3)
LOC_Os01g46290	4.04458	up	Lipase (class 3)
LOC_Os01g46340	5.67391	up	--
LOC_Os01g46350	3.71435	up	--
LOC_Os01g46380	0.864877	up	Acetohydroxy acid isomeroreductase, catalytic domain
LOC_Os01g46400	3.1968	up	GDSL/SGNH-like Acyl-Esterase family found in Pmr5 and Cas1p
LOC_Os01g46570	1.72024	up	CTP synthase N-terminus
LOC_Os01g46790	1.49623	up	--
LOC_Os01g46870	6.07187	up	AP2 domain
LOC_Os01g46950	4.36153	up	Aldose 1-epimerase
LOC_Os01g47080	2.77384	up	Pyruvate kinase, barrel domain
LOC_Os01g47200	1.30029	up	Domain of unknown function (DUF588)
LOC_Os01g47400	1.75575	up	Cellulase (glycosyl hydrolase family 5)
LOC_Os01g47470	1.24131	up	Protein kinase domain
LOC_Os01g47635	6.04839	up	Eukaryotic cytochrome b561
LOC_Os01g47660	1.44667	up	Ribosomal proteins 50S-L18Ae/60S-L20/60S-L18A
LOC_Os01g47690	1.20466	up	Metallo-beta-lactamase superfamily
LOC_Os01g47700	6.02633	up	--
LOC_Os01g47780	6.91048	up	--
LOC_Os01g48060	0.992014	up	Auxin response factor
LOC_Os01g48740	5.70731	up	Xylanase inhibitor N-terminal
LOC_Os01g48750	6.15968	up	Xylanase inhibitor C-terminal
LOC_Os01g48770	1.32841	up	Ribosomal L37ae protein family
LOC_Os01g48850	1.2142	up	Eukaryotic cytochrome b561
LOC_Os01g48910	1.76119	up	AMP-binding enzyme
LOC_Os01g49000	0.833815	up	ATPase family associated with various cellular activities (AAA)
LOC_Os01g49020	3.81284	up	--
LOC_Os01g49024	4.36289	up	Phosphatidyl serine synthase
LOC_Os01g49160	4.1074	up	Myb-like DNA-binding domain
LOC_Os01g49190	0.923269	up	ATP synthase alpha/beta family, nucleotide-binding domain
LOC_Os01g49200	3.90796	up	Microtubule associated protein (MAP65/ASE1 family)
LOC_Os01g49210	1.70741	up	Domain of unknown function (DUF4228)
LOC_Os01g49250	0.871317	up	Methyltransferase domain
LOC_Os01g49260	2.30932	up	Protein of unknown function (DUF1618)
LOC_Os01g49290	1.33137	up	WD domain, G-beta repeat
LOC_Os01g49380	1.00046	up	Serine aminopeptidase, S33
LOC_Os01g49430	2.04663	up	Hsp70 protein
LOC_Os01g50010	1.43599	up	ANTH domain
LOC_Os01g50200	1.13962	up	--
LOC_Os01g50440	3.0497	up	AWPM-19-like family
LOC_Os01g50720	1.87689	up	Myb-like DNA-binding domain
LOC_Os01g50750	2.31927	up	Ring finger domain
LOC_Os01g50940	1.98955	up	bHLH-MYC and R2R3-MYB transcription factors N-terminal
LOC_Os01g51020	1.82342	up	Ribosomal L28e protein family
LOC_Os01g51040	1.63507	up	Calcium-activated chloride channel
LOC_Os01g51220	0.735606	up	Transport protein particle (TRAPP) component
LOC_Os01g51230	4.98597	up	--
LOC_Os01g51300	0.779588	up	WD domain, G-beta repeat
LOC_Os01g51540	1.54831	up	Cytidine and deoxycytidylate deaminase zinc-binding region
LOC_Os01g51630	0.653881	up	DIL domain
LOC_Os01g51700	1.37384	up	Ras family
LOC_Os01g51770	2.01126	up	Eukaryotic porin
LOC_Os01g51840	2.65899	up	Protein of unknown function (DUF4005)
LOC_Os01g52050	1.12038	up	Leucine rich repeat
LOC_Os01g52100	2.20086	up	zinc-finger of the FCS-type, C2-C2
LOC_Os01g52130	1.16564	up	Sulfate permease family
LOC_Os01g52140	1.14149	up	CASC3/Barentsz eIF4AIII binding
LOC_Os01g52214	1.2363	up	NADH ubiquinone oxidoreductase, 20 Kd subunit
LOC_Os01g52250	1.86674	up	Starch synthase catalytic domain
LOC_Os01g52390	0.856176	up	Hyaluronan / mRNA binding family
LOC_Os01g52490	1.26528	up	Ribosomal protein S24e
LOC_Os01g52530	1.45208	up	Phosphoribosyl transferase domain
LOC_Os01g52610	1.01388	up	Domain of unknown function (DUF588)
LOC_Os01g52710	6.11622	up	Glycosyl transferase family 8
LOC_Os01g52770	3.29936	up	GDSL-like Lipase/Acylhydrolase
LOC_Os01g52780	2.53613	up	TB2/DP1, HVA22 family
LOC_Os01g52890	2.39772	up	--
LOC_Os01g53070	1.24893	up	DNA polymerase III, delta subunit
LOC_Os01g53140	1.0009	up	--
LOC_Os01g53160	1.35168	up	Transcriptional repressor, ovate
LOC_Os01g53240	2.3058	up	BURP domain
LOC_Os01g53370	1.42418	up	UDP-glucoronosyl and UDP-glucosyl transferase
LOC_Os01g53620	1.97252	up	--
LOC_Os01g53640	3.04307	up	Protein tyrosine and serine/threonine kinase
LOC_Os01g53680	1.99834	up	Phosphofructokinase
LOC_Os01g53700	0.642915	up	Insulinase (Peptidase family M16)
LOC_Os01g53710	0.654842	up	Dual specificity phosphatase, catalytic domain
LOC_Os01g53750	4.24692	up	Glycosyl hydrolases family 17
LOC_Os01g53840	3.6731	up	Protein tyrosine and serine/threonine kinase
LOC_Os01g53980	2.20508	up	IQ calmodulin-binding motif
LOC_Os01g53990	4.0528	up	Pectinesterase
LOC_Os01g54080	2.62418	up	Kinesin motor domain
LOC_Os01g54119	0.95521	up	Golgin subfamily A member 5
LOC_Os01g54210	2.37414	up	GATA zinc finger
LOC_Os01g54300	2.10636	up	Cellulase (glycosyl hydrolase family 5)
LOC_Os01g54420	3.73107	up	Dynamin family
LOC_Os01g54470	4.45401	up	GDSL-like Lipase/Acylhydrolase
LOC_Os01g54530	0.719474	up	Protein of unknown function (DUF616)
LOC_Os01g54590	2.786	up	Ras family
LOC_Os01g54630	1.48589	up	Leucine rich repeat
LOC_Os01g54670	1.86362	up	NFACT protein RNA binding domain
LOC_Os01g54730	0.767788	up	--
LOC_Os01g54810	1.2763	up	Lipase (class 3)
LOC_Os01g54870	1.14774	up	Ribosomal proteins 50S-L18Ae/60S-L20/60S-L18A
LOC_Os01g54990	0.881541	up	Auxin response factor
LOC_Os01g55000	6.3899	up	--
LOC_Os01g55020	2.24052	up	--
LOC_Os01g55030	1.08568	up	--
LOC_Os01g55100	1.74192	up	--
LOC_Os01g55150	3.04201	up	bZIP transcription factor
LOC_Os01g55160	4.59393	up	--
LOC_Os01g55190	3.94441	up	Protein of unknown function (DUF642)
LOC_Os01g55220	5.98474	up	--
LOC_Os01g55260	2.53968	up	ATPase family associated with various cellular activities (AAA)
LOC_Os01g55270	1.19727	up	CS domain
LOC_Os01g55280	3.71521	up	--
LOC_Os01g55350	1.97899	up	Phosphoenolpyruvate carboxylase
LOC_Os01g55370	2.46157	up	Domain of unknown function (DUF4228)
LOC_Os01g55500	2.74304	up	Permease family
LOC_Os01g55530	0.831652	up	TIR domain
LOC_Os01g55560	3.65592	up	--
LOC_Os01g55720	2.89847	up	--
LOC_Os01g55740	1.12548	up	Rhomboid family
LOC_Os01g55820	2.60353	up	X8 domain
LOC_Os01g55830	1.18439	up	Glutathione S-transferase, N-terminal domain
LOC_Os01g56020	6.80261	up	--
LOC_Os01g56090	1.64253	up	Spindle and kinetochore-associated protein 2
LOC_Os01g56130	1.20661	up	Glycosyltransferase like family 2
LOC_Os01g56320	3.50814	up	Subtilase family
LOC_Os01g56330	3.54618	up	Protein tyrosine and serine/threonine kinase
LOC_Os01g56940	1.89995	up	XPG I-region
LOC_Os01g57050	1.64992	up	--
LOC_Os01g57150	4.83955	up	--
LOC_Os01g57650	2.83907	up	--
LOC_Os01g57690	5.25359	up	Plastocyanin-like domain
LOC_Os01g57770	1.90637	up	Alpha/beta hydrolase family
LOC_Os01g57880	5.46943	up	Plastocyanin-like domain
LOC_Os01g58080	0.93408	up	PPR repeat family
LOC_Os01g58290	1.36812	up	Subtilase family
LOC_Os01g58420	1.79974	up	AP2 domain
LOC_Os01g58550	4.91679	up	Methyladenine glycosylase
LOC_Os01g58580	0.992506	up	Caspase domain
LOC_Os01g58680	1.23905	up	Endonuclease/Exonuclease/phosphatase family
LOC_Os01g58730	3.71863	up	Glycosyl hydrolases family 17
LOC_Os01g58740	1.64013	up	NAD-dependent glycerol-3-phosphate dehydrogenase C-terminus
LOC_Os01g58870	0.772828	up	Triose-phosphate Transporter family
LOC_Os01g59070	1.0559	up	--
LOC_Os01g59120	5.28666	up	Cyclin, N-terminal domain
LOC_Os01g59150	3.34027	up	Tubulin/FtsZ family, GTPase domain
LOC_Os01g59180	0.892996	up	F-box domain
LOC_Os01g59610	1.50824	up	--
LOC_Os01g59670	0.735138	up	--
LOC_Os01g59730	0.655138	up	Ribosomal protein L7Ae/L30e/S12e/Gadd45 family
LOC_Os01g59740	0.631353	up	Protein RETICULATA-related
LOC_Os01g59819	1.66366	up	Glycosyl hydrolase family 1
LOC_Os01g59870	3.4506	up	Probable lipid transfer
LOC_Os01g59930	0.625113	up	Oxidoreductase FAD-binding domain
LOC_Os01g59990	1.14163	up	Ribosomal protein L24e
LOC_Os01g60040	0.765987	up	CLASP N terminal
LOC_Os01g60330	3.16999	up	Protein kinase domain
LOC_Os01g60340	3.2328	up	C2 domain
LOC_Os01g60640	2.22625	up	WRKY DNA -binding domain
LOC_Os01g60650	0.674933	up	Transmembrane proteins 14C
LOC_Os01g60670	3.33777	up	Leucine rich repeat
LOC_Os01g60740	3.95221	up	Protease inhibitor/seed storage/LTP family
LOC_Os01g60770	0.970386	up	Expansin C-terminal domain
LOC_Os01g60790	1.35596	up	Ribosomal protein S26e
LOC_Os01g60800	1.43726	up	--
LOC_Os01g60810	1.76035	up	Transcriptional repressor, ovate
LOC_Os01g60860	1.58933	up	U-box domain
LOC_Os01g60900	2.35895	up	Epidermal patterning factor proteins
LOC_Os01g60940	2.18564	up	Protein of unknown function (DUF688)
LOC_Os01g61044	0.854594	up	--
LOC_Os01g61160	2.48832	up	Multicopper oxidase
LOC_Os01g61170	2.00942	up	PRA1 family protein
LOC_Os01g61200	2.57738	up	GDSL-like Lipase/Acylhydrolase
LOC_Os01g61330	4.91111	up	Ankyrin repeats (3 copies)
LOC_Os01g61350	1.33423	up	Glutaredoxin
LOC_Os01g61380	2.01127	up	lactate/malate dehydrogenase, NAD binding domain
LOC_Os01g61590	1.50631	up	Protein kinase domain
LOC_Os01g61690	3.98112	up	Serine carboxypeptidase
LOC_Os01g61760	2.03022	up	--
LOC_Os01g61814	1.42035	up	Ribosomal protein S12/S23
LOC_Os01g61860	1.63678	up	Rab-GTPase-TBC domain
LOC_Os01g61920	0.877246	up	--
LOC_Os01g62020	1.01877	up	GDP-mannose 4,6 dehydratase
LOC_Os01g62210	1.12164	up	Ribosomal protein L17
LOC_Os01g62230	1.25079	up	Core histone H2A/H2B/H3/H4
LOC_Os01g62260	3.84268	up	Thaumatin family
LOC_Os01g62290	0.769712	up	Hsp70 protein
LOC_Os01g62350	1.40348	up	Ribosomal protein L36e
LOC_Os01g62380	2.27341	up	Fasciclin domain
LOC_Os01g62420	0.853022	up	Triosephosphate isomerase
LOC_Os01g62490	1.91393	up	Multicopper oxidase
LOC_Os01g62620	0.93359	up	DHHC palmitoyltransferase
LOC_Os01g62630	2.89901	up	--
LOC_Os01g62860	2.4463	up	Aldo/keto reductase family
LOC_Os01g62890	1.38887	up	PRA1 family protein
LOC_Os01g62900	1.87214	up	Amino acid kinase family
LOC_Os01g62920	0.682122	up	Associated with HOX
LOC_Os01g62950	1.89054	up	Ras family
LOC_Os01g62980	1.64265	up	Probable lipid transfer
LOC_Os01g62990	3.09526	up	PRONE (Plant-specific Rop nucleotide exchanger)
LOC_Os01g63160	1.3391	up	Myb-like DNA-binding domain
LOC_Os01g63220	0.642473	up	pfkB family carbohydrate kinase
LOC_Os01g63250	0.753587	up	Josephin
LOC_Os01g63310	5.69561	up	Protein of unknown function (DUF740)
LOC_Os01g63540	4.61724	up	Cytochrome P450
LOC_Os01g63580	3.94181	up	haloacid dehalogenase-like hydrolase
LOC_Os01g63710	1.35305	up	AAA domain
LOC_Os01g63880	1.58287	up	--
LOC_Os01g64090	1.60108	up	Ribosomal protein L1p/L10e family
LOC_Os01g64100	1.45195	up	Glycosyl hydrolases family 18
LOC_Os01g64180	4.9864	up	--
LOC_Os01g64250	1.69177	up	Hemerythrin HHE cation binding domain
LOC_Os01g64256	1.86884	up	Alcohol acetyltransferase
LOC_Os01g64430	6.32636	up	Transcriptional repressor, ovate
LOC_Os01g64640	3.91005	up	Core histone H2A/H2B/H3/H4
LOC_Os01g64760	1.06001	up	Yip1 domain
LOC_Os01g64820	2.95916	up	DNA polymerase family B
LOC_Os01g64860	5.87434	up	Subtilase family
LOC_Os01g64900	3.18146	up	--
LOC_Os01g64920	1.36031	up	Plant nuclear matrix protein 1 (NMP1)
LOC_Os01g64970	0.982363	up	Protein kinase domain
LOC_Os01g65090	0.798008	up	Aminotransferase class I and II
LOC_Os01g65110	1.44847	up	POT family
LOC_Os01g65370	1.15117	up	Myb-like DNA-binding domain
LOC_Os01g65380	1.66132	up	CRAL/TRIO domain
LOC_Os01g65440	3.76845	up	Universal stress protein family
LOC_Os01g65460	2.97713	up	Glycosyl hydrolases family 35
LOC_Os01g65480	1.8335	up	DnaJ C terminal domain
LOC_Os01g65510	1.84384	up	F-box domain
LOC_Os01g65550	1.62036	up	RNA recognition motif. (a.k.a. RRM, RBD, or RNP domain)
LOC_Os01g65590	1.7826	up	Galactosyltransferase
LOC_Os01g65630	0.714348	up	--
LOC_Os01g65670	1.13563	up	Transmembrane amino acid transporter protein
LOC_Os01g65680	1.07603	up	Catalytic LigB subunit of aromatic ring-opening dioxygenase
LOC_Os01g65690	1.47327	up	Catalytic LigB subunit of aromatic ring-opening dioxygenase
LOC_Os01g65730	0.737484	up	SET domain
LOC_Os01g65780	1.62484	up	Glycosyl transferase family 8
LOC_Os01g65790	2.66149	up	Pectinesterase
LOC_Os01g65830	5.35154	up	Fatty acid desaturase
LOC_Os01g65880	0.807806	up	Sugar efflux transporter for intercellular exchange
LOC_Os01g66110	2.39553	up	Putative S-adenosyl-L-methionine-dependent methyltransferase
LOC_Os01g66200	1.26213	up	--
LOC_Os01g66240	1.29037	up	Alpha/beta hydrolase family
LOC_Os01g66420	0.73745	up	Alfin
LOC_Os01g66590	1.53933	up	Lateral organ boundaries (LOB) domain
LOC_Os01g66720	1.7025	up	N-terminal domain of oxidoreductase
LOC_Os01g66830	2.45571	up	Pectinacetylesterase
LOC_Os01g66940	1.08334	up	pfkB family carbohydrate kinase
LOC_Os01g67090	2.31991	up	IQ calmodulin-binding motif
LOC_Os01g67100	4.3257	up	Chromatin assembly factor 1 subunit A
LOC_Os01g67134	1.19535	up	Ribosomal large subunit proteins 60S L5, and 50S L18
LOC_Os01g67160	1.47513	up	Protein kinase domain
LOC_Os01g67190	1.4196	up	Ribonuclease T2 family
LOC_Os01g67210	0.768455	up	PPR repeat family
LOC_Os01g67240	2.30603	up	Formin Homology 2 Domain
LOC_Os01g67500	0.738107	up	U-box domain
LOC_Os01g67520	0.860473	up	--
LOC_Os01g67550	1.11354	up	FAD binding domain
LOC_Os01g67740	3.35714	up	RecF/RecN/SMC N terminal domain
LOC_Os01g67750	1.37223	up	--
LOC_Os01g67860	1.30569	up	Fructose-bisphosphate aldolase class-I
LOC_Os01g67870	2.74129	up	Glycosyl transferase family 21
LOC_Os01g68030	1.29717	up	--
LOC_Os01g68050	1.17056	up	Transmembrane amino acid transporter protein
LOC_Os01g68104	0.740093	up	Nucleoplasmin-like domain
LOC_Os01g68260	1.69634	up	Protein of unknown function (DUF707)
LOC_Os01g68310	0.693576	up	Sas10/Utp3/C1D family
LOC_Os01g68500	1.27198	up	Protein of unknown function, DUF538
LOC_Os01g68570	3.52555	up	--
LOC_Os01g68589	3.34341	up	Probable lipid transfer
LOC_Os01g68598	3.22151	up	Stomagen
LOC_Os01g68640	2.06309	up	--
LOC_Os01g68700	0.774123	up	Helix-loop-helix DNA-binding domain
LOC_Os01g68710	1.42335	up	FKBP-type peptidyl-prolyl cis-trans isomerase
LOC_Os01g68830	0.926628	up	--
LOC_Os01g68840	1.263	up	--
LOC_Os01g68890	2.80894	up	P21-Rho-binding domain
LOC_Os01g68900	3.34947	up	Zinc finger, C3HC4 type (RING finger)
LOC_Os01g69290	4.75557	up	--
LOC_Os01g69890	5.30444	up	Protein of unknown function (DUF3339)
LOC_Os01g70100	3.20876	up	DHHC palmitoyltransferase
LOC_Os01g70180	1.41668	up	Exostosin family
LOC_Os01g70190	1.34978	up	Exostosin family
LOC_Os01g70200	1.26108	up	Exostosin family
LOC_Os01g70220	1.07728	up	SAD/SRA domain
LOC_Os01g70240	0.834844	up	Heavy-metal-associated domain
LOC_Os01g70320	0.864701	up	--
LOC_Os01g70390	3.31989	up	Protein of unknown function (DUF3754)
LOC_Os01g70410	1.98172	up	Protein tyrosine and serine/threonine kinase
LOC_Os01g70560	3.09567	up	CLASP N terminal
LOC_Os01g70770	2.05236	up	--
LOC_Os01g70860	1.57996	up	Alpha/beta hydrolase family
LOC_Os01g70890	5.18557	up	Histone-like transcription factor (CBF/NF-Y) and archaeal histone
LOC_Os01g70970	4.09151	up	Protein tyrosine and serine/threonine kinase
LOC_Os01g70980	0.587665	up	--
LOC_Os01g71170	7.28981	up	--
LOC_Os01g71200	3.16654	up	RNA recognition motif. (a.k.a. RRM, RBD, or RNP domain)
LOC_Os01g71210	2.16633	up	--
LOC_Os01g71220	1.81609	up	--
LOC_Os01g71230	1.09172	up	NAC domain
LOC_Os01g71280	3.45777	up	NAD-dependent glycerol-3-phosphate dehydrogenase C-terminus
LOC_Os01g71300	0.767329	up	Putative esterase
LOC_Os01g71420	2.37425	up	Calcineurin-like phosphoesterase
LOC_Os01g71460	1.57321	up	Protein of unknown function (DUF295)
LOC_Os01g71474	4.7047	up	Glycosyl hydrolases family 17
LOC_Os01g71810	2.98847	up	Glycosyl hydrolases family 17
LOC_Os01g71820	3.18276	up	Glycosyl hydrolases family 17
LOC_Os01g72020	0.856194	up	BTB/POZ domain
LOC_Os01g72100	1.13651	up	--
LOC_Os01g72190	2.1151	up	Plant calmodulin-binding domain
LOC_Os01g72230	1.80778	up	Putative GTPase activating protein for Arf
LOC_Os01g72290	4.65865	up	--
LOC_Os01g72510	6.61146	up	Xylanase inhibitor N-terminal
LOC_Os01g72650	1.24577	up	RNA recognition motif. (a.k.a. RRM, RBD, or RNP domain)
LOC_Os01g72710	1.4301	up	Protein RETICULATA-related
LOC_Os01g73024	1.51827	up	--
LOC_Os01g73160	2.72677	up	Plectin/S10 domain
LOC_Os01g73310	1.77654	up	Actin
LOC_Os01g73420	0.675095	up	--
LOC_Os01g73790	2.32605	up	NAD dependent epimerase/dehydratase family
LOC_Os01g73840	1.29915	up	--
LOC_Os01g73880	0.789898	up	Eukaryotic initiation factor 4E
LOC_Os01g73980	3.79782	up	Papain family cysteine protease
LOC_Os01g73990	1.06414	up	Cytochrome b5-like Heme/Steroid binding domain
LOC_Os01g74146	3.26273	up	WD domain, G-beta repeat
LOC_Os01g74152	2.51574	up	Haloacid dehalogenase-like hydrolase
LOC_Os01g74170	2.32556	up	Chromosome segregation protein Spc25
LOC_Os01g74550	1.41158	up	Malectin-like domain
LOC_Os01g74570	2.82932	up	--
LOC_Os01g74580	0.727998	up	DnaJ domain
LOC_Os01g74640	0.962272	up	Mitochondrial carrier protein
LOC_Os02g01010	0.654136	up	Thioredoxin
LOC_Os02g01030	0.599776	up	Hsp70-interacting protein N N-terminal domain
LOC_Os02g01100	0.913547	up	Transmembrane amino acid transporter protein
LOC_Os02g01140	6.01341	up	GDSL-like Lipase/Acylhydrolase
LOC_Os02g01200	5.21871	up	Glutaredoxin
LOC_Os02g01220	1.17991	up	Rhodanese-like domain
LOC_Os02g01230	1.14543	up	Ribosomal protein S5, C-terminal domain
LOC_Os02g01250	0.66737	up	LSM domain
LOC_Os02g01280	0.6041	up	TCP-1/cpn60 chaperonin family
LOC_Os02g01332	2.22719	up	Ribosomal protein L6
LOC_Os02g01350	0.663095	up	U3 small nucleolar RNA-associated protein 6
LOC_Os02g01380	1.26691	up	Myb/SANT-like DNA-binding domain
LOC_Os02g01450	0.666028	up	--
LOC_Os02g01500	0.967243	up	2-oxoacid dehydrogenases acyltransferase (catalytic domain)
LOC_Os02g01510	1.07674	up	lactate/malate dehydrogenase, NAD binding domain
LOC_Os02g01540	1.88938	up	Ribosomal protein S11
LOC_Os02g01560	1.36698	up	Ribosomal family S4e
LOC_Os02g01590	2.05636	up	Glycosyl hydrolases family 32 N-terminal domain
LOC_Os02g01700	3.43515	up	--
LOC_Os02g01730	1.64753	up	--
LOC_Os02g01760	2.09411	up	Mevalonate 5-diphosphate decarboxylase C-terminal domain
LOC_Os02g01920	1.05475	up	Mevalonate 5-diphosphate decarboxylase C-terminal domain
LOC_Os02g01960	0.632467	up	Tetratricopeptide repeat
LOC_Os02g02020	0.617858	up	PPR repeat family
LOC_Os02g02040	1.17956	up	Protein kinase domain
LOC_Os02g02130	1.51082	up	Ribosomal protein L37e
LOC_Os02g02320	1.46233	up	Serine carboxypeptidase
LOC_Os02g02360	0.67233	up	PIN domain of ribonuclease
LOC_Os02g02410	1.19487	up	Hsp70 protein
LOC_Os02g02450	2.53464	up	OPT oligopeptide transporter protein
LOC_Os02g02500	2.00076	up	Remorin, C-terminal region
LOC_Os02g02524	1.17577	up	TLR4 regulator and MIR-interacting MSAP
LOC_Os02g02620	1.3524	up	Glycosyltransferase family 29 (sialyltransferase)
LOC_Os02g02690	0.781387	up	HAUS augmin-like complex subunit 4
LOC_Os02g02840	2.34622	up	Ras family
LOC_Os02g02990	0.881064	up	Translation initiation factor eIF3 subunit
LOC_Os02g03000	1.39447	up	Protein of unknown function (DUF4101)
LOC_Os02g03030	5.98924	up	PHD-finger
LOC_Os02g03060	1.1813	up	Protein kinase domain
LOC_Os02g03120	5.80416	up	Glycosyl hydrolase family 9
LOC_Os02g03294	3.14848	up	Cyclin
LOC_Os02g03430	1.59984	up	--
LOC_Os02g03620	1.78016	up	Seven in absentia protein family
LOC_Os02g03710	1.12302	up	--
LOC_Os02g03730	0.847311	up	SWIB/MDM2 domain
LOC_Os02g03750	2.94307	up	Glycosyl hydrolases family 28
LOC_Os02g03790	3.87419	up	--
LOC_Os02g03860	0.967614	up	Mitochondrial ATP synthase subunit
LOC_Os02g03940	2.30261	up	--
LOC_Os02g04100	0.591032	up	Proteasome subunit
LOC_Os02g04110	2.29235	up	Eukaryotic protein of unknown function (DUF829)
LOC_Os02g04120	0.643132	up	Cytidylyltransferase-like
LOC_Os02g04240	3.44194	up	Protein kinase domain
LOC_Os02g04250	1.07726	up	Protein of unknown function (DUF563)
LOC_Os02g04320	0.691868	up	WD domain, G-beta repeat
LOC_Os02g04430	2.84855	up	Protein tyrosine and serine/threonine kinase
LOC_Os02g04440	0.949489	up	--
LOC_Os02g04540	4.46454	up	Leucine rich repeat
LOC_Os02g04660	0.760186	up	PRMT5 TIM barrel domain
LOC_Os02g04670	1.27036	up	Glycosyl hydrolases family 17
LOC_Os02g05360	0.799802	up	Protein of unknown function (DUF1668)
LOC_Os02g05430	1.11565	up	Protein of unknown function (DUF1668)
LOC_Os02g05520	3.30422	up	--
LOC_Os02g05620	3.33662	up	Exo70 exocyst complex subunit
LOC_Os02g05680	0.804706	up	Pyridine nucleotide-disulphide oxidoreductase
LOC_Os02g05744	1.57514	up	Glycosyl hydrolase family 9
LOC_Os02g05830	2.11696	up	Ribulose bisphosphate carboxylase, small chain
LOC_Os02g05900	2.30187	up	Protein of unknown function, DUF547
LOC_Os02g06340	5.08721	up	Domain of unknown function (DUF5600)
LOC_Os02g06360	1.80349	up	SIS domain
LOC_Os02g06380	1.54322	up	Polysaccharide biosynthesis
LOC_Os02g06400	1.80755	up	GDP-fucose protein O-fucosyltransferase
LOC_Os02g06700	0.928062	up	Ribosomal protein S11
LOC_Os02g06840	1.23632	up	Galactosyltransferase
LOC_Os02g07060	3.02702	up	Tubulin/FtsZ family, GTPase domain
LOC_Os02g07180	3.60503	up	--
LOC_Os02g07190	2.68085	up	--
LOC_Os02g07260	0.791757	up	Phosphoglycerate kinase
LOC_Os02g07410	1.55445	up	Glycine cleavage H-protein
LOC_Os02g07490	0.908761	up	Glyceraldehyde 3-phosphate dehydrogenase, C-terminal domain
LOC_Os02g07870	3.27356	up	ATP synthase alpha/beta family, nucleotide-binding domain
LOC_Os02g07890	1.19423	up	--
LOC_Os02g08190	2.5025	up	VID27 C-terminal WD40-like domain
LOC_Os02g08220	6.64726	up	--
LOC_Os02g08230	1.92886	up	WAX2 C-terminal domain
LOC_Os02g08300	0.758945	up	UBA/TS-N domain
LOC_Os02g08310	4.02462	up	Tub family
LOC_Os02g08530	1.54679	up	Protein kinase domain
LOC_Os02g09140	1.23855	up	--
LOC_Os02g09200	1.15301	up	Cytochrome P450
LOC_Os02g09359	1.44516	up	Protein tyrosine and serine/threonine kinase
LOC_Os02g09470	1.01937	up	Protein of unknown function (DUF3611)
LOC_Os02g09480	1.94281	up	Myb-like DNA-binding domain
LOC_Os02g09490	1.24855	up	Alcohol dehydrogenase GroES-like domain
LOC_Os02g09530	3.57302	up	Ubiquitin-like domain
LOC_Os02g09610	2.29233	up	GDSL-like Lipase/Acylhydrolase
LOC_Os02g09630	1.50985	up	Cleavage site for pathogenic type III effector avirulence factor Avr
LOC_Os02g09740	3.36293	up	Protein tyrosine and serine/threonine kinase
LOC_Os02g09790	0.984825	up	NB-ARC domain
LOC_Os02g09930	2.51325	up	Glycosyl transferase family group 2
LOC_Os02g10020	7.23858	up	Mad3/BUB1 homology region 1
LOC_Os02g10160	1.01239	up	Abhydrolase domain containing 18
LOC_Os02g10480	1.23994	up	Putative GTPase activating protein for Arf
LOC_Os02g10490	2.3929	up	--
LOC_Os02g10500	1.5316	up	--
LOC_Os02g10540	0.70707	up	Ribosomal protein L7/L12 C-terminal domain
LOC_Os02g10690	1.62833	up	Targeting protein for Xklp2 (TPX2) domain
LOC_Os02g10760	3.66064	up	AP2 domain
LOC_Os02g11040	5.86302	up	Protein of unknown function (DUF642)
LOC_Os02g11700	2.64611	up	UDP-glucoronosyl and UDP-glucosyl transferase
LOC_Os02g11770	0.824245	up	--
LOC_Os02g11820	0.668868	up	Putative GTPase activating protein for Arf
LOC_Os02g11830	1.20783	up	Coatomer WD associated region
LOC_Os02g12440	1.01295	up	Protein tyrosine and serine/threonine kinase
LOC_Os02g12730	5.81511	up	Glycosyl hydrolases family 35
LOC_Os02g12750	1.59415	up	--
LOC_Os02g12794	0.642233	up	Elongation factor 1 gamma, conserved domain
LOC_Os02g12800	1.02955	up	Elongation factor 1 gamma, conserved domain
LOC_Os02g12880	1.35826	up	EF hand
LOC_Os02g13310	5.50387	up	Associated with HOX
LOC_Os02g13520	1.99714	up	AUX/IAA family
LOC_Os02g13530	1.23837	up	Ribosomal protein S24e
LOC_Os02g13660	4.09292	up	--
LOC_Os02g13710	1.99916	up	AP2 domain
LOC_Os02g13870	4.15428	up	Major intrinsic protein
LOC_Os02g13950	1.79366	up	NHL repeat
LOC_Os02g13980	2.30535	up	--
LOC_Os02g14059	1.15388	up	ribosomal L5P family C-terminus
LOC_Os02g14110	1.23581	up	Aminotransferase class I and II
LOC_Os02g14160	5.58538	up	Peroxidase
LOC_Os02g14170	1.6725	up	Peroxidase
LOC_Os02g14860	0.687339	up	Prefoldin subunit
LOC_Os02g14910	4.38869	up	bZIP transcription factor
LOC_Os02g14929	1.70708	up	TCP-1/cpn60 chaperonin family
LOC_Os02g15230	0.726582	up	GDSL-like Lipase/Acylhydrolase
LOC_Os02g15594	0.970165	up	Protein phosphatase 2C
LOC_Os02g15610	0.696838	up	Ribosomal protein S8
LOC_Os02g15690	5.84601	up	Glycosyl hydrolases family 28
LOC_Os02g15810	5.93471	up	HMG (high mobility group) box
LOC_Os02g15820	4.18354	up	Probable zinc-ribbon domain
LOC_Os02g16030	2.76164	up	--
LOC_Os02g16040	0.999366	up	Ubiquitin-conjugating enzyme
LOC_Os02g16500	7.77894	up	Arabinogalactan peptide
LOC_Os02g16660	0.712979	up	Ankyrin repeats (3 copies)
LOC_Os02g16880	1.07692	up	Protein of unknown function (DUF502)
LOC_Os02g17320	0.654553	up	Uracil phosphoribosyltransferase
LOC_Os02g17370	1.58987	up	--
LOC_Os02g17620	4.55791	up	Isochorismatase family
LOC_Os02g18090	0.861604	up	--
LOC_Os02g18380	1.29737	up	Ribosomal L27e protein family
LOC_Os02g18410	5.29787	up	DREPP plasma membrane polypeptide
LOC_Os02g18550	1.26667	up	Ribosomal S3Ae family
LOC_Os02g18784	0.982159	up	--
LOC_Os02g19640	3.3334	up	IQ calmodulin-binding motif
LOC_Os02g19990	1.59707	up	Reticulon
LOC_Os02g20394	1.2309	up	DnaJ C terminal domain
LOC_Os02g20540	6.92627	up	Fasciclin domain
LOC_Os02g20560	3.6764	up	Fasciclin domain
LOC_Os02g20850	2.18742	up	Ras family
LOC_Os02g20860	0.614406	up	ATP11 protein
LOC_Os02g21080	0.885299	up	OST3 / OST6 family, transporter family
LOC_Os02g21090	1.47132	up	--
LOC_Os02g21250	1.47774	up	Clathrin adaptor complex small chain
LOC_Os02g21640	6.02091	up	--
LOC_Os02g21660	1.89022	up	Ribosomal protein L1p/L10e family
LOC_Os02g21700	1.93904	up	Protein kinase domain
LOC_Os02g22380	1.07447	up	Protein of unknown function (DUF563)
LOC_Os02g22480	2.15198	up	Protein of unknown function (DUF563)
LOC_Os02g22780	0.987182	up	TCP-1/cpn60 chaperonin family
LOC_Os02g24020	0.839648	up	Dihydrodipicolinate reductase, C-terminus
LOC_Os02g24270	1.06559	up	--
LOC_Os02g24700	5.77053	up	--
LOC_Os02g25060	0.836617	up	C2 domain
LOC_Os02g25230	1.85404	up	--
LOC_Os02g26140	5.86295	up	--
LOC_Os02g26160	1.4751	up	Legume lectin domain
LOC_Os02g26370	0.75279	up	--
LOC_Os02g26440	0.926309	up	Prefoldin subunit
LOC_Os02g26840	2.74778	up	Membrane bound O-acyl transferase family
LOC_Os02g26850	0.689868	up	Fcf1
LOC_Os02g27760	1.43619	up	Ribosomal protein S8
LOC_Os02g27769	1.13128	up	--
LOC_Os02g28170	1.75007	up	Transferase family
LOC_Os02g28810	1.25644	up	Ribosomal protein S8e
LOC_Os02g28850	4.48932	up	Kinesin motor domain
LOC_Os02g28900	1.06944	up	UDP-glucoronosyl and UDP-glucosyl transferase
LOC_Os02g29150	1.39336	up	FBD
LOC_Os02g29400	1.06344	up	Mitochondrial import receptor subunit Tom22
LOC_Os02g29480	1.23435	up	Nuclear transport factor 2 (NTF2) domain
LOC_Os02g29774	2.21969	up	--
LOC_Os02g30050	1.12288	up	Ribosomal L29 protein
LOC_Os02g30080	3.619	up	Cytochrome P450
LOC_Os02g30240	6.00701	up	Cotton fibre expressed protein
LOC_Os02g30280	2.28886	up	--
LOC_Os02g30310	0.739377	up	ThiF family
LOC_Os02g30380	2.33902	up	--
LOC_Os02g30420	2.0908	up	--
LOC_Os02g30460	1.05364	up	Bacterial transferase hexapeptide (six repeats)
LOC_Os02g30600	1.10298	up	Protein of unknown function (DUF3339)
LOC_Os02g30650	0.97598	up	Heavy-metal-associated domain
LOC_Os02g30800	1.89978	up	Domain of unknown function (DUF1744)
LOC_Os02g30850	5.14033	up	Glutaredoxin
LOC_Os02g30910	2.72988	up	Sugar efflux transporter for intercellular exchange
LOC_Os02g31850	2.47117	up	MULE transposase domain
LOC_Os02g32020	1.54026	up	--
LOC_Os02g32060	2.84289	up	NUDIX domain
LOC_Os02g32110	1.09162	up	Exostosin family
LOC_Os02g32250	0.666861	up	--
LOC_Os02g32350	0.906813	up	Staphylococcal nuclease homologue
LOC_Os02g32420	1.16655	up	Zinc finger, C3HC4 type (RING finger)
LOC_Os02g32450	1.45064	up	--
LOC_Os02g32490	0.913202	up	AMP-binding enzyme
LOC_Os02g32550	1.97437	up	--
LOC_Os02g32650	2.63883	up	Transcriptional activator
LOC_Os02g32750	0.802344	up	galactosyl transferase GMA12/MNN10 family
LOC_Os02g32760	2.84373	up	60s Acidic ribosomal protein
LOC_Os02g32840	3.28473	up	--
LOC_Os02g32970	0.64336	up	alpha/beta hydrolase fold
LOC_Os02g32980	2.14153	up	Cupin
LOC_Os02g33000	2.30449	up	--
LOC_Os02g33140	1.53982	up	Ribosomal protein S11
LOC_Os02g33420	1.49878	up	AAA domain (Cdc48 subfamily)
LOC_Os02g33550	3.68183	up	Late embryogenesis abundant protein
LOC_Os02g33560	1.6439	up	--
LOC_Os02g33705	1.89902	up	--
LOC_Os02g33730	1.07183	up	Ubiquinol-cytochrome C reductase hinge protein
LOC_Os02g33780	3.42116	up	--
LOC_Os02g34430	2.11259	up	Protein kinase domain
LOC_Os02g34460	0.939983	up	Plectin/S10 domain
LOC_Os02g34490	3.88944	up	Trimerisation motif
LOC_Os02g34560	0.81292	up	Alkaline and neutral invertase
LOC_Os02g34690	1.05485	up	Endomembrane protein 70
LOC_Os02g34710	1.2414	up	--
LOC_Os02g34840	1.57899	up	--
LOC_Os02g35000	3.42711	up	X-domain of DnaJ-containing
LOC_Os02g35060	0.833558	up	Putative RNA methylase family UPF0020
LOC_Os02g35080	1.24583	up	T-complex protein 11
LOC_Os02g35100	0.946762	up	ATP-utilising chromatin assembly and remodelling N-terminal
LOC_Os02g35230	3.21382	up	--
LOC_Os02g35610	0.866985	up	NADH-ubiquinone oxidoreductase B12 subunit family
LOC_Os02g35840	0.679359	up	Protein of unknown function (DUF1644)
LOC_Os02g35870	1.12732	up	Galactosyltransferase
LOC_Os02g35950	0.606492	up	RNA recognition motif. (a.k.a. RRM, RBD, or RNP domain)
LOC_Os02g35970	0.940617	up	NPH3 family
LOC_Os02g36500	4.82171	up	Protein of unknown function (DUF4057)
LOC_Os02g36550	3.22058	up	DNA / pantothenate metabolism flavoprotein
LOC_Os02g36710	0.97883	up	Nucleosome assembly protein (NAP)
LOC_Os02g36890	4.9085	up	Myb-like DNA-binding domain
LOC_Os02g36974	0.615289	up	14-3-3 protein
LOC_Os02g36990	1.31653	up	--
LOC_Os02g37430	1.02638	up	LSM domain
LOC_Os02g37590	2.42399	up	Glycerophosphoryl diester phosphodiesterase family
LOC_Os02g37800	1.12804	up	Lecithin:cholesterol acyltransferase
LOC_Os02g37850	3.75811	up	--
LOC_Os02g37862	1.3361	up	Ribosomal protein L6e
LOC_Os02g37870	0.977267	up	Brix domain
LOC_Os02g37890	2.63004	up	HGWP repeat
LOC_Os02g37970	2.88893	up	zinc-finger of the FCS-type, C2-C2
LOC_Os02g38120	2.51338	up	NPH3 family
LOC_Os02g38190	0.882947	up	--
LOC_Os02g38200	0.67324	up	Isocitrate/isopropylmalate dehydrogenase
LOC_Os02g38220	1.17954	up	Plant specific eukaryotic initiation factor 4B
LOC_Os02g38340	1.98699	up	Actin
LOC_Os02g38410	6.09475	up	Ubiquitin family
LOC_Os02g38470	1.86471	up	B3 DNA binding domain
LOC_Os02g38810	0.595364	up	26S proteasome subunit RPN7
LOC_Os02g38970	3.17024	up	Ankyrin repeats (3 copies)
LOC_Os02g39050	0.621187	up	Isy1-like splicing family
LOC_Os02g39180	0.640436	up	--
LOC_Os02g39200	1.13886	up	Nucleotide-sugar transporter
LOC_Os02g39390	2.52642	up	--
LOC_Os02g39800	0.683503	up	SET domain
LOC_Os02g39850	1.19957	up	Transferase family
LOC_Os02g39880	1.08536	up	Phospholipid methyltransferase
LOC_Os02g39910	1.30477	up	BTB/POZ domain
LOC_Os02g40010	1.87093	up	Phosphoribosyl transferase domain
LOC_Os02g40100	2.16314	up	Filament-like plant protein, long coiled-coil
LOC_Os02g40260	4.03747	up	Leucine rich repeat
LOC_Os02g40410	3.90373	up	Domain of unknown function (DUF4378)
LOC_Os02g40430	1.66144	up	CLASP N terminal
LOC_Os02g40440	6.10269	up	GDSL-like Lipase/Acylhydrolase
LOC_Os02g40490	1.18697	up	Mitochondrial ribosomal protein L27
LOC_Os02g40514	1.10923	up	--
LOC_Os02g40664	2.53891	up	von Willebrand factor type A domain
LOC_Os02g40680	1.73784	up	Mis12 protein
LOC_Os02g40690	1.51369	up	--
LOC_Os02g40784	3.59783	up	WAX2 C-terminal domain
LOC_Os02g40830	0.60248	up	ATP-grasp domain
LOC_Os02g40880	1.52144	up	Ribosomal protein L14
LOC_Os02g41460	2.52722	up	Protein of unknown function (DUF640)
LOC_Os02g41590	1.81979	up	pfkB family carbohydrate kinase
LOC_Os02g41610	1.32879	up	--
LOC_Os02g41780	2.51359	up	Triose-phosphate Transporter family
LOC_Os02g41800	1.20508	up	Auxin response factor
LOC_Os02g41904	4.31671	up	Gamma-thionin family
LOC_Os02g42300	1.05664	up	--
LOC_Os02g42380	4.8669	up	--
LOC_Os02g42450	1.44771	up	--
LOC_Os02g42470	2.55749	up	--
LOC_Os02g42560	5.77736	up	--
LOC_Os02g42650	5.16714	up	Expansin C-terminal domain
LOC_Os02g42660	6.43622	up	Fatty acid desaturase
LOC_Os02g42740	1.86547	up	Cytochrome b5-like Heme/Steroid binding domain
LOC_Os02g42910	2.45602	up	--
LOC_Os02g43020	0.931217	up	Tetratricopeptide repeat
LOC_Os02g43050	1.6852	up	Domain of unknown function (DUF3490)
LOC_Os02g43130	1.76336	up	Kinesin motor domain
LOC_Os02g43194	1.63092	up	Aldehyde dehydrogenase family
LOC_Os02g43280	3.17878	up	Aldehyde dehydrogenase family
LOC_Os02g43290	1.08496	up	Protein kinase domain
LOC_Os02g43300	2.19207	up	Myb/SANT-like DNA-binding domain
LOC_Os02g43560	2.22084	up	WRKY DNA -binding domain
LOC_Os02g43594	1.71731	up	MSP (Major sperm protein) domain
LOC_Os02g43640	7.89993	up	--
LOC_Os02g43660	3.07964	up	Plastocyanin-like domain
LOC_Os02g43710	1.28249	up	Enoyl-CoA hydratase/isomerase
LOC_Os02g43740	2.54256	up	Protein kinase domain
LOC_Os02g43870	1.60227	up	Protein kinase domain
LOC_Os02g43900	2.78878	up	Cotton fibre expressed protein
LOC_Os02g43920	0.745119	up	Anaphase promoting complex subunit 8 / Cdc23
LOC_Os02g43940	3.75828	up	AP2 domain
LOC_Os02g43970	3.68862	up	AP2 domain
LOC_Os02g44000	1.45273	up	Amino acid kinase family
LOC_Os02g44100	1.07113	up	--
LOC_Os02g44108	2.13266	up	Expansin C-terminal domain
LOC_Os02g44320	4.63134	up	Hydrophobic seed protein
LOC_Os02g44330	1.15446	up	Aminoacyl-tRNA editing domain
LOC_Os02g44380	0.99277	up	Beige/BEACH domain
LOC_Os02g44642	0.791577	up	Protein kinase domain
LOC_Os02g44654	4.88679	up	Cytochrome P450
LOC_Os02g44670	5.49979	up	--
LOC_Os02g44710	3.66248	up	--
LOC_Os02g44720	1.74154	up	--
LOC_Os02g44870	0.780551	up	Dehydrin
LOC_Os02g44890	1.81431	up	RNA recognition motif. (a.k.a. RRM, RBD, or RNP domain)
LOC_Os02g44900	2.32652	up	Protein of unknown function (DUF632)
LOC_Os02g44930	2.31004	up	HMG (high mobility group) box
LOC_Os02g44940	1.89663	up	Rapid ALkalinization Factor (RALF)
LOC_Os02g45120	0.842666	up	--
LOC_Os02g45200	0.780928	up	Dof domain, zinc finger
LOC_Os02g45310	3.74289	up	Putative S-adenosyl-L-methionine-dependent methyltransferase
LOC_Os02g45390	1.68276	up	Ring finger domain
LOC_Os02g45540	1.03222	up	RmlD substrate binding domain
LOC_Os02g45570	5.54586	up	WRC
LOC_Os02g45600	1.36238	up	RhoGAP domain
LOC_Os02g45620	3.21745	up	Transcriptional repressor, ovate
LOC_Os02g45820	1.20737	up	Tim10/DDP family zinc finger
LOC_Os02g45940	4.9124	up	--
LOC_Os02g46090	0.699675	up	Protein kinase domain
LOC_Os02g46130	0.656039	up	tRNA synthetases class II (D, K and N)
LOC_Os02g46150	0.623222	up	Uncharacterised protein family (UPF0160)
LOC_Os02g46180	1.39131	up	zinc-finger of the FCS-type, C2-C2
LOC_Os02g46210	2.14647	up	zinc-finger of the FCS-type, C2-C2
LOC_Os02g46260	0.707636	up	Serine carboxypeptidase
LOC_Os02g46320	0.875913	up	ALG6, ALG8 glycosyltransferase family
LOC_Os02g46473	1.65083	up	--
LOC_Os02g46510	0.618172	up	Adaptor complexes medium subunit family
LOC_Os02g46560	3.51325	up	Helix-loop-helix DNA-binding domain
LOC_Os02g46600	1.49605	up	Ring finger domain
LOC_Os02g46650	1.26141	up	Ubiquitin carboxyl-terminal hydrolase
LOC_Os02g46680	5.16836	up	ABC transporter transmembrane region
LOC_Os02g46830	2.98383	up	--
LOC_Os02g46910	3.97875	up	Glycosyl hydrolases family 16
LOC_Os02g46990	0.633763	up	Domain of unknown function (DUF3523)
LOC_Os02g47010	1.44957	up	SCAMP family
LOC_Os02g47130	4.48295	up	--
LOC_Os02g47140	1.24919	up	Ribosomal protein L11, N-terminal domain
LOC_Os02g47150	3.43922	up	DNA gyrase/topoisomerase IV, subunit A
LOC_Os02g47180	3.22662	up	WD domain, G-beta repeat
LOC_Os02g47220	1.24821	up	Protein kinase domain
LOC_Os02g47280	3.18105	up	WRC
LOC_Os02g47350	1.06361	up	short chain dehydrogenase
LOC_Os02g47420	3.30537	up	PRONE (Plant-specific Rop nucleotide exchanger)
LOC_Os02g47610	0.641788	up	NmrA-like family
LOC_Os02g47640	0.709461	up	Tub family
LOC_Os02g47760	0.735073	up	Domain of unknown function (DUF3523)
LOC_Os02g47790	2.86236	up	Pyridine nucleotide-disulphide oxidoreductase
LOC_Os02g47880	1.97775	up	Tetratricopeptide repeat
LOC_Os02g48094	5.24047	up	SPARK
LOC_Os02g48190	2.3344	up	Glycosyltransferase family 92
LOC_Os02g48350	0.773894	up	Diacylglycerol acyltransferase
LOC_Os02g48360	2.80652	up	Phosphofructokinase
LOC_Os02g48450	4.69294	up	Papain family cysteine protease
LOC_Os02g48460	0.710215	up	3-beta hydroxysteroid dehydrogenase/isomerase family
LOC_Os02g48470	2.49415	up	--
LOC_Os02g48610	1.15447	up	Tim17/Tim22/Tim23/Pmp24 family
LOC_Os02g48660	1.34249	up	Ribosomal protein L31e
LOC_Os02g48710	2.71179	up	--
LOC_Os02g48720	1.04921	up	Mitochondrial carrier protein
LOC_Os02g48730	3.40332	up	RHO protein GDP dissociation inhibitor
LOC_Os02g48770	1.43486	up	SAM dependent carboxyl methyltransferase
LOC_Os02g48830	2.77319	up	Microtubule associated protein (MAP65/ASE1 family)
LOC_Os02g48840	1.55783	up	Dual specificity phosphatase, catalytic domain
LOC_Os02g48870	1.13963	up	Xylanase inhibitor N-terminal
LOC_Os02g48880	0.979606	up	Voltage gated chloride channel
LOC_Os02g48900	1.50268	up	Xylanase inhibitor N-terminal
LOC_Os02g48980	1.22397	up	--
LOC_Os02g49140	1.27546	up	galactosyl transferase GMA12/MNN10 family
LOC_Os02g49160	0.902016	up	AUX/IAA family
LOC_Os02g49260	1.87222	up	Triose-phosphate Transporter family
LOC_Os02g49270	0.709529	up	16S rRNA methyltransferase RsmB/F
LOC_Os02g49360	1.14159	up	tRNA (Guanine-1)-methyltransferase
LOC_Os02g49460	2.18876	up	GDP-fucose protein O-fucosyltransferase
LOC_Os02g49720	2.247	up	Aldehyde dehydrogenase family
LOC_Os02g49770	3.95512	up	NHL repeat
LOC_Os02g49850	3.55246	up	Plastocyanin-like domain
LOC_Os02g49920	0.959738	up	FAE1/Type III polyketide synthase-like protein
LOC_Os02g49950	2.69223	up	Armadillo/beta-catenin-like repeat
LOC_Os02g49960	3.67611	up	Domain of unknown function (DUF4228)
LOC_Os02g49986	2.48905	up	Myb-like DNA-binding domain
LOC_Os02g50000	4.10147	up	GDSL-like Lipase/Acylhydrolase
LOC_Os02g50040	8.28638	up	Glycosyl hydrolase family 9
LOC_Os02g50210	0.698319	up	--
LOC_Os02g50320	1.7821	up	Microtubule-associated protein 70
LOC_Os02g50372	2.04467	up	--
LOC_Os02g50550	1.46878	up	Dynamin family
LOC_Os02g50600	1.81279	up	Glycosyl transferase family 8
LOC_Os02g50630	2.46386	up	E2F/DP family winged-helix DNA-binding domain
LOC_Os02g50640	2.61192	up	--
LOC_Os02g50690	1.94559	up	GDSL-like Lipase/Acylhydrolase
LOC_Os02g50760	1.28718	up	DnaJ domain
LOC_Os02g50810	1.75524	up	Domain of unknown function (DUF4228)
LOC_Os02g50820	4.8468	up	Permease family
LOC_Os02g50860	0.668768	up	Ras family
LOC_Os02g50900	1.74004	up	bHLH-MYC and R2R3-MYB transcription factors N-terminal
LOC_Os02g50910	3.99743	up	--
LOC_Os02g50960	1.18723	up	Membrane transport protein
LOC_Os02g51040	5.5279	up	Expansin C-terminal domain
LOC_Os02g51060	0.791469	up	Glycosyl transferase family group 2
LOC_Os02g51280	4.23329	up	TCP family transcription factor
LOC_Os02g51290	0.99733	up	TB2/DP1, HVA22 family
LOC_Os02g51320	2.73954	up	Helix-loop-helix DNA-binding domain
LOC_Os02g51370	4.4931	up	Glutaredoxin
LOC_Os02g51430	0.777679	up	Exocyst complex component Sec6
LOC_Os02g51540	2.93929	up	Xylanase inhibitor N-terminal
LOC_Os02g51590	0.602589	up	Histidine phosphatase superfamily (branch 1)
LOC_Os02g51620	4.60269	up	Glycosyl hydrolase family 3 C-terminal domain
LOC_Os02g51640	4.31905	up	--
LOC_Os02g51710	3.5466	up	PLAT/LH2 domain
LOC_Os02g51720	2.89253	up	--
LOC_Os02g51750	1.01348	up	Annexin
LOC_Os02g51810	0.984255	up	Amidase
LOC_Os02g51860	1.63683	up	Putative S-adenosyl-L-methionine-dependent methyltransferase
LOC_Os02g51950	3.93668	up	Epidermal patterning factor proteins
LOC_Os02g52040	8.06324	up	Phosphate-induced protein 1 conserved region
LOC_Os02g52190	2.75262	up	Helix-loop-helix DNA-binding domain
LOC_Os02g52280	3.22289	up	--
LOC_Os02g52314	1.14859	up	Universal stress protein family
LOC_Os02g52316	1.38623	up	BTB/POZ domain
LOC_Os02g52340	0.652841	up	SRF-type transcription factor (DNA-binding and dimerisation domain)
LOC_Os02g52370	1.78022	up	Armadillo/beta-catenin-like repeat
LOC_Os02g52410	0.623201	up	PAN domain
LOC_Os02g52490	3.02874	up	--
LOC_Os02g52510	1.5013	up	SNF2 family N-terminal domain
LOC_Os02g52550	1.60164	up	PLAC8 family
LOC_Os02g52810	2.04152	up	Remorin, C-terminal region
LOC_Os02g52840	1.72825	up	2OG-Fe(II) oxygenase superfamily
LOC_Os02g52860	1.2804	up	Mitochondrial carrier protein
LOC_Os02g52870	3.16272	up	Ring finger domain
LOC_Os02g52880	0.698818	up	Aminoacyl-tRNA editing domain
LOC_Os02g52920	0.794422	up	emp24/gp25L/p24 family/GOLD
LOC_Os02g53000	3.57655	up	LysM domain
LOC_Os02g53200	4.11568	up	Glycosyl hydrolases family 17
LOC_Os02g53360	3.89391	up	WRC
LOC_Os02g53430	1.94323	up	Methylpurine-DNA glycosylase (MPG)
LOC_Os02g53520	2.20007	up	Kinesin motor domain
LOC_Os02g53690	3.5405	up	WRC
LOC_Os02g53720	3.68636	up	Protein kinase domain
LOC_Os02g53790	2.02682	up	Adenylate kinase
LOC_Os02g53810	0.962002	up	Chalcone isomerase like
LOC_Os02g54030	1.6737	up	Glycosyl hydrolases family 28
LOC_Os02g54060	3.10347	up	Chaperonin 10 Kd subunit
LOC_Os02g54470	1.102	up	--
LOC_Os02g54540	5.60423	up	Cysteine-rich secretory protein family
LOC_Os02g54720	1.41586	up	--
LOC_Os02g54830	2.83397	up	Ring finger domain
LOC_Os02g54890	1.31843	up	GDP-mannose 4,6 dehydratase
LOC_Os02g55010	1.04598	up	--
LOC_Os02g55110	0.605192	up	QWRF family
LOC_Os02g55130	2.42572	up	Serine carboxypeptidase
LOC_Os02g55330	0.859552	up	Serine aminopeptidase, S33
LOC_Os02g55370	1.61185	up	Ribosomal L39 protein
LOC_Os02g55410	4.06537	up	MCM P-loop domain
LOC_Os02g55440	1.17913	up	Endomembrane protein 70
LOC_Os02g55570	1.95457	up	Shugoshin C terminus
LOC_Os02g55870	0.873274	up	Glycosyl hydrolase family 79, N-terminal domain
LOC_Os02g56010	2.1815	up	UDP-glucoronosyl and UDP-glucosyl transferase
LOC_Os02g56014	1.37345	up	Ribosomal protein S30
LOC_Os02g56110	1.14213	up	Adaptin N terminal region
LOC_Os02g56130	3.11098	up	Proliferating cell nuclear antigen, C-terminal domain
LOC_Os02g56250	1.41082	up	GATA zinc finger
LOC_Os02g56480	2.23265	up	PB1 domain
LOC_Os02g56490	4.31391	up	--
LOC_Os02g56520	3.59557	up	--
LOC_Os02g56530	0.853819	up	GPCR-chaperone
LOC_Os02g56540	3.06696	up	Kinesin motor domain
LOC_Os02g56570	1.82714	up	Rab-GTPase-TBC domain
LOC_Os02g56610	3.51159	up	Protein of unknown function (DUF640)
LOC_Os02g56750	2.6037	up	Phloem protein 2
LOC_Os02g56820	1.25956	up	Phloem protein 2
LOC_Os02g56860	1.72056	up	--
LOC_Os02g56880	1.44312	up	WD domain, G-beta repeat
LOC_Os02g56900	0.973334	up	PPPDE putative peptidase domain
LOC_Os02g56920	3.07261	up	WAX2 C-terminal domain
LOC_Os02g56960	1.35382	up	Ribosomal protein L14p/L23e
LOC_Os02g56990	1.36457	up	Ribosomal protein L37e
LOC_Os02g57070	0.927131	up	Exosome component EXOSC1/CSL4
LOC_Os02g57080	0.997328	up	Protein kinase domain
LOC_Os02g57110	5.2236	up	GDSL-like Lipase/Acylhydrolase
LOC_Os02g57120	2.77795	up	CLASP N terminal
LOC_Os02g57140	4.32946	up	Protein of unknown function (DUF3741)
LOC_Os02g57150	0.751022	up	Tubulin binding cofactor A
LOC_Os02g57170	1.71316	up	--
LOC_Os02g57240	0.940751	up	Aldo/keto reductase family
LOC_Os02g57480	0.605949	up	Transferase family
LOC_Os02g57540	1.15571	up	Ribosomal L28e protein family
LOC_Os02g57590	1.10587	up	Fibrillarin
LOC_Os02g57740	2.76933	up	Sin3 binding region of histone deacetylase complex subunit SAP30
LOC_Os02g57854	0.760265	up	ATP synthase (F/14-kDa) subunit
LOC_Os02g58070	0.888046	up	2OG-Fe(II) oxygenase superfamily
LOC_Os02g58180	0.687709	up	--
LOC_Os02g58210	0.958114	up	JmjC domain, hydroxylase
LOC_Os02g58214	0.994699	up	--
LOC_Os02g58220	4.56758	up	Replication protein A C terminal
LOC_Os02g58300	1.11793	up	PPR repeat family
LOC_Os02g58390	5.59302	up	Protein kinase domain
LOC_Os02g58460	0.809784	up	Catenin-beta-like, Arm-motif containing nuclear
LOC_Os02g58470	2.45794	up	--
LOC_Os02g58480	2.97047	up	Sucrose synthase
LOC_Os02g58510	0.795659	up	GHMP kinases C terminal
LOC_Os02g58720	4.4405	up	Peroxidase
LOC_Os02g58740	4.5482	up	--
LOC_Os03g01008	2.75223	up	--
LOC_Os03g01160	0.687537	up	Protein kinase domain
LOC_Os03g01270	2.71022	up	Expansin C-terminal domain
LOC_Os03g01320	3.46959	up	Hydrophobic seed protein
LOC_Os03g01530	3.85895	up	Tubulin/FtsZ family, GTPase domain
LOC_Os03g01550	2.284	up	Domain of unknown function (DUF3527)
LOC_Os03g01590	4.47166	up	--
LOC_Os03g01710	1.09086	up	N-terminal C2 in EEIG1 and EHBP1 proteins
LOC_Os03g01720	1.57532	up	Zinc finger, C3HC4 type (RING finger)
LOC_Os03g01800	4.2826	up	Glycosyl hydrolases family 16
LOC_Os03g01820	2.38786	up	Fatty acid hydroxylase superfamily
LOC_Os03g01840	1.50106	up	--
LOC_Os03g01850	1.24621	up	Protein kinase domain
LOC_Os03g01890	0.829064	up	START domain
LOC_Os03g01900	1.1911	up	Ribosomal S17
LOC_Os03g01910	0.725577	up	NAC domain
LOC_Os03g01980	3.85625	up	KIP1-like protein
LOC_Os03g02040	3.20509	up	Remorin, C-terminal region
LOC_Os03g02070	1.32036	up	Heavy-metal-associated domain
LOC_Os03g02190	2.30717	up	--
LOC_Os03g02240	3.42381	up	Myb/SANT-like DNA-binding domain
LOC_Os03g02270	1.14226	up	TPR repeat
LOC_Os03g02290	5.09637	up	Kinesin motor domain
LOC_Os03g02380	2.26745	up	Sugar-tranasporters, 12 TM
LOC_Os03g02400	5.06266	up	--
LOC_Os03g02420	0.798773	up	--
LOC_Os03g02530	2.41204	up	Rhomboid family
LOC_Os03g02610	2.09459	up	Glycosyl hydrolases family 16
LOC_Os03g02660	2.4778	up	--
LOC_Os03g02680	1.04935	up	Protein kinase domain
LOC_Os03g02710	0.939659	up	Hydroxymethylglutaryl-coenzyme A synthase C terminal
LOC_Os03g02740	2.42022	up	Phospholipase D C terminal
LOC_Os03g02750	2.90789	up	Subtilase family
LOC_Os03g02780	4.49981	up	--
LOC_Os03g02820	2.006	up	--
LOC_Os03g02920	2.38658	up	Peroxidase
LOC_Os03g02960	0.793838	up	NAC domain
LOC_Os03g03000	6.11271	up	Helix-loop-helix DNA-binding domain
LOC_Os03g03010	5.2807	up	--
LOC_Os03g03034	2.16803	up	2OG-Fe(II) oxygenase superfamily
LOC_Os03g03140	0.605165	up	RNA recognition motif. (a.k.a. RRM, RBD, or RNP domain)
LOC_Os03g03164	3.23153	up	KNOX2 domain
LOC_Os03g03320	1.69376	up	--
LOC_Os03g03350	3.49783	up	Glycosyl hydrolases family 28
LOC_Os03g03390	0.639842	up	G-patch domain
LOC_Os03g03410	1.05104	up	Protein tyrosine and serine/threonine kinase
LOC_Os03g03460	1.08675	up	D-isomer specific 2-hydroxyacid dehydrogenase, NAD binding domain
LOC_Os03g03500	1.95693	up	Heavy-metal-associated domain
LOC_Os03g03550	1.71135	up	bZIP transcription factor
LOC_Os03g03570	4.48004	up	Protein kinase domain
LOC_Os03g03600	2.67293	up	Fasciclin domain
LOC_Os03g03630	3.90432	up	--
LOC_Os03g03650	0.93945	up	DNA polymerase alpha/epsilon subunit B
LOC_Os03g03770	0.892638	up	NADH-ubiquinone oxidoreductase B18 subunit (NDUFB7)
LOC_Os03g03790	1.67673	up	AMP-binding enzyme
LOC_Os03g03820	0.612213	up	Adenylate kinase
LOC_Os03g03860	1.22839	up	Domain of unknown function (DUF4378)
LOC_Os03g04100	1.60822	up	--
LOC_Os03g04220	5.31928	up	Glutathione S-transferase, C-terminal domain
LOC_Os03g04240	3.77496	up	Glutathione S-transferase, C-terminal domain
LOC_Os03g04250	4.94224	up	Glutathione S-transferase, C-terminal domain
LOC_Os03g04310	4.20107	up	Helix-loop-helix DNA-binding domain
LOC_Os03g04340	0.983191	up	Sterol methyltransferase C-terminal
LOC_Os03g04410	0.60421	up	Aconitase family (aconitate hydratase)
LOC_Os03g04490	1.88208	up	Cyclin-dependent kinase inhibitor
LOC_Os03g04530	8.70029	up	Cytochrome P450
LOC_Os03g04550	3.27138	up	--
LOC_Os03g04590	0.897269	up	Ribosomal protein L14p/L23e
LOC_Os03g04660	1.22113	up	Cytochrome P450
LOC_Os03g04680	1.00669	up	Cytochrome P450
LOC_Os03g04690	1.87715	up	--
LOC_Os03g04750	1.56966	up	Ribosomal protein L21e
LOC_Os03g04950	5.3539	up	Subtilase family
LOC_Os03g04970	0.650284	up	TCP-1/cpn60 chaperonin family
LOC_Os03g04990	1.35111	up	Domain of unknown function (DUF4378)
LOC_Os03g05020	1.27144	up	Cytoplasmic Fragile-X interacting family
LOC_Os03g05110	1.34986	up	Exostosin family
LOC_Os03g05260	0.611298	up	Ankyrin repeats (many copies)
LOC_Os03g05290	1.45757	up	Major intrinsic protein
LOC_Os03g05300	0.733969	up	Cyclin-dependent kinase regulatory subunit
LOC_Os03g05334	1.55491	up	--
LOC_Os03g05460	1.51641	up	Protein of unknown function (DUF740)
LOC_Os03g05520	4.00213	up	HR-like lesion-inducing
LOC_Os03g05710	1.87953	up	--
LOC_Os03g05750	1.70033	up	Heavy-metal-associated domain
LOC_Os03g05980	1.17548	up	S4 domain
LOC_Os03g06120	1.40964	up	PLAC8 family
LOC_Os03g06170	2.97317	up	Hsp20/alpha crystallin family
LOC_Os03g06200	0.792286	up	Aminotransferase class-V
LOC_Os03g06350	1.09295	up	Transcriptional repressor, ovate
LOC_Os03g06510	3.66827	up	KIP1-like protein
LOC_Os03g06570	2.52343	up	Protein of unknown function (DUF4005)
LOC_Os03g06670	4.9669	up	Core histone H2A/H2B/H3/H4
LOC_Os03g06680	0.966413	up	PDDEXK-like family of unknown function
LOC_Os03g06705	2.03418	up	FAE1/Type III polyketide synthase-like protein
LOC_Os03g06940	5.23792	up	Glycosyl hydrolases family 35
LOC_Os03g06970	1.94563	up	Tetratricopeptide repeat
LOC_Os03g06980	2.13023	up	Alba
LOC_Os03g07100	4.7974	up	--
LOC_Os03g07120	2.50919	up	Protein of unknown function (DUF620)
LOC_Os03g07290	0.846226	up	Ribosomal L32p protein family
LOC_Os03g07350	1.58305	up	Glycosyl transferase family group 2
LOC_Os03g07400	1.25361	up	--
LOC_Os03g07450	4.41416	up	Homeodomain
LOC_Os03g07790	2.97056	up	Ring finger domain
LOC_Os03g07810	5.72887	up	--
LOC_Os03g08010	0.902356	up	Elongation factor Tu GTP binding domain
LOC_Os03g08020	0.895244	up	Elongation factor Tu GTP binding domain
LOC_Os03g08050	0.923699	up	Elongation factor Tu GTP binding domain
LOC_Os03g08100	2.52015	up	Alpha/beta hydrolase family
LOC_Os03g08110	1.47665	up	alpha/beta hydrolase fold
LOC_Os03g08250	0.952736	up	Protein of unknown function (DUF1677)
LOC_Os03g08360	1.87269	up	FAE1/Type III polyketide synthase-like protein
LOC_Os03g08440	1.01955	up	Ribosomal protein S2
LOC_Os03g08450	0.707947	up	CSN8/PSMD8/EIF3K family
LOC_Os03g08530	2.19306	up	Aminotransferase class I and II
LOC_Os03g08540	4.84378	up	--
LOC_Os03g08550	1.08542	up	Protein tyrosine and serine/threonine kinase
LOC_Os03g08600	1.71568	up	Glycosyl transferase family 8
LOC_Os03g08620	4.57821	up	B3 DNA binding domain
LOC_Os03g08710	0.771127	up	--
LOC_Os03g08790	6.34608	up	Xylanase inhibitor C-terminal
LOC_Os03g08930	4.44417	up	Helix-loop-helix DNA-binding domain
LOC_Os03g08940	3.3662	up	--
LOC_Os03g09020	1.77903	up	Alcohol dehydrogenase GroES-like domain
LOC_Os03g09210	1.01656	up	GRIM-19 protein
LOC_Os03g09850	1.5949	up	--
LOC_Os03g09930	0.902628	up	Sulfate permease family
LOC_Os03g10010	1.62309	up	--
LOC_Os03g10030	1.26581	up	Domain of unknown function (DUF588)
LOC_Os03g10240	1.02054	up	Protein of unknown function (DUF677)
LOC_Os03g10260	1.86507	up	--
LOC_Os03g10340	1.20285	up	Ribosomal S3Ae family
LOC_Os03g10350	0.682217	up	Tetratricopeptide repeat
LOC_Os03g10360	0.833307	up	SURF1 family
LOC_Os03g10500	1.09501	up	Adenylylsulphate kinase
LOC_Os03g10510	0.766174	up	Eukaryotic porin
LOC_Os03g10680	1.36712	up	--
LOC_Os03g10800	3.49416	up	NPH3 family
LOC_Os03g10820	2.25385	up	QWRF family
LOC_Os03g10930	0.720413	up	Mitochondrial ribosomal protein L51 / S25 / CI-B8 domain
LOC_Os03g11060	1.57116	up	WPP domain
LOC_Os03g11080	2.13163	up	--
LOC_Os03g11110	1.17585	up	DHHC palmitoyltransferase
LOC_Os03g11210	1.91129	up	Protein of unknown function, DUF538
LOC_Os03g11320	0.691964	up	Glycosyl hydrolase family 79, N-terminal domain
LOC_Os03g11330	1.4498	up	Glycosyl transferase family 8
LOC_Os03g11340	1.42514	up	Leucine rich repeat
LOC_Os03g11400	7.40759	up	Targeting protein for Xklp2 (TPX2) domain
LOC_Os03g11410	0.608936	up	Insulinase (Peptidase family M16)
LOC_Os03g11420	1.2886	up	Glycosyl hydrolase family 1
LOC_Os03g11540	3.64416	up	Replication factor-A C terminal domain
LOC_Os03g11550	0.61696	up	Ethylene-responsive binding factor-associated repression
LOC_Os03g11600	3.2733	up	YABBY protein
LOC_Os03g11710	5.27069	up	--
LOC_Os03g11770	4.30945	up	--
LOC_Os03g11950	2.79472	up	CRAL/TRIO domain
LOC_Os03g12030	1.44644	up	FAE1/Type III polyketide synthase-like protein
LOC_Os03g12140	3.63235	up	Glycosyl hydrolases family 17
LOC_Os03g12230	2.08361	up	Caleosin related protein
LOC_Os03g12250	2.51683	up	Protein kinase domain
LOC_Os03g12320	1.30991	up	UDP-3-O-acyl N-acetylglycosamine deacetylase
LOC_Os03g12570	2.52958	up	Protein tyrosine and serine/threonine kinase
LOC_Os03g12680	2.10998	up	Protein kinase domain
LOC_Os03g12730	1.76256	up	Protein tyrosine and serine/threonine kinase
LOC_Os03g12879	1.10572	up	--
LOC_Os03g13030	0.705834	up	Lecithin:cholesterol acyltransferase
LOC_Os03g13130	2.85405	up	Protein of unknown function, DUF547
LOC_Os03g13170	0.925038	up	Ubiquitin family
LOC_Os03g13200	3.08622	up	Peroxidase
LOC_Os03g13400	1.83705	up	--
LOC_Os03g13560	1.43945	up	--
LOC_Os03g13570	5.47895	up	Glycosyl hydrolases family 16
LOC_Os03g13760	0.861015	up	LSM domain
LOC_Os03g13800	0.603868	up	Ribosomal protein L7Ae/L30e/S12e/Gadd45 family
LOC_Os03g13820	0.993592	up	Protein kinase domain
LOC_Os03g13930	1.68117	up	Subtilase family
LOC_Os03g13950	1.18566	up	Cofilin/tropomyosin-type actin-binding protein
LOC_Os03g14010	1.89393	up	Glycosyl hydrolase family 10
LOC_Os03g14030	2.33581	up	Thaumatin family
LOC_Os03g14050	1.07794	up	Thaumatin family
LOC_Os03g14090	1.18927	up	Armadillo/beta-catenin-like repeat
LOC_Os03g14130	8.24476	up	Pollen protein Ole e 1 like
LOC_Os03g14140	6.34631	up	Pollen protein Ole e 1 like
LOC_Os03g14170	1.18381	up	FAE1/Type III polyketide synthase-like protein
LOC_Os03g14210	6.36451	up	Glycosyl hydrolases family 17
LOC_Os03g14250	1.35723	up	Filament-like plant protein, long coiled-coil
LOC_Os03g14260	0.711606	up	Sec7 domain
LOC_Os03g14500	1.09056	up	--
LOC_Os03g14530	1.91839	up	Ribosomal protein S10p/S20e
LOC_Os03g14540	1.38372	up	GDP-mannose 4,6 dehydratase
LOC_Os03g14580	1.13201	up	--
LOC_Os03g14610	3.69699	up	TB2/DP1, HVA22 family
LOC_Os03g14710	1.46545	up	Protein kinase domain
LOC_Os03g14730	0.912278	up	alpha/beta hydrolase fold
LOC_Os03g14840	2.68249	up	Protein kinase domain
LOC_Os03g14900	2.50175	up	NB-ARC domain
LOC_Os03g15033	0.585693	up	Protein CHAPERONE-LIKE PROTEIN OF POR1-like
LOC_Os03g15120	0.885451	up	Histidine biosynthesis protein
LOC_Os03g15180	4.24776	up	Leucine-zipper of ternary complex factor MIP1
LOC_Os03g15240	0.798306	up	Cytochrome c oxidase biogenesis protein Cmc1 like
LOC_Os03g15320	5.52918	up	Glyoxal oxidase N-terminus
LOC_Os03g15440	5.19488	up	Helix-loop-helix DNA-binding domain
LOC_Os03g15550	1.92815	up	Phosphatidylinositol-4-phosphate 5-Kinase
LOC_Os03g15630	2.391	up	--
LOC_Os03g15750	0.956139	up	TLC domain
LOC_Os03g15790	5.05342	up	--
LOC_Os03g15810	1.93019	up	ATPase family associated with various cellular activities (AAA)
LOC_Os03g15940	0.605784	up	LIM domain
LOC_Os03g16010	2.09381	up	Protein kinase domain
LOC_Os03g16040	0.793934	up	Hsp20/alpha crystallin family
LOC_Os03g16060	0.903812	up	Protein of unknown function (DUF620)
LOC_Os03g16070	1.36006	up	Domain of unknown function (DUF3527)
LOC_Os03g16150	2.21144	up	Nucleotidyl transferase
LOC_Os03g16290	1.58563	up	Protein of unknown function, DUF604
LOC_Os03g16350	1.57922	up	Plants and Prokaryotes Conserved (PCC) domain
LOC_Os03g16400	1.05394	up	--
LOC_Os03g16470	0.973258	up	--
LOC_Os03g16500	1.63556	up	Xylanase inhibitor C-terminal
LOC_Os03g16610	2.70447	up	Multicopper oxidase
LOC_Os03g16709	3.6993	up	--
LOC_Os03g16730	0.931758	up	--
LOC_Os03g16780	0.700409	up	Ankyrin repeats (3 copies)
LOC_Os03g16874	1.43119	up	CHCH-CHCH-like Cx9C, IMS import disulfide relay-system,
LOC_Os03g16980	2.09945	up	GDP-mannose 4,6 dehydratase
LOC_Os03g17000	0.96026	up	GDP-mannose 4,6 dehydratase
LOC_Os03g17100	3.2528	up	C-terminus of histone H2A
LOC_Os03g17120	1.3154	up	ArgJ family
LOC_Os03g17164	4.32912	up	Kinesin motor domain
LOC_Os03g17210	1.01169	up	Domain of unknown function (DUF4378)
LOC_Os03g17260	3.70876	up	--
LOC_Os03g17350	1.43038	up	ABC-2 type transporter
LOC_Os03g17450	1.03179	up	--
LOC_Os03g17500	1.98102	up	--
LOC_Os03g17680	0.989484	up	--
LOC_Os03g17690	0.729712	up	Peroxidase
LOC_Os03g17760	4.40095	up	RNA recognition motif. (a.k.a. RRM, RBD, or RNP domain)
LOC_Os03g17840	2.17144	up	Domain of unknown function (DUF4378)
LOC_Os03g17850	3.18487	up	Glycosyltransferase family 43
LOC_Os03g17900	0.651238	up	alpha/beta hydrolase fold
LOC_Os03g17950	0.719313	up	Cytochrome B561, N terminal
LOC_Os03g17960	3.18522	up	--
LOC_Os03g18110	4.89052	up	GDSL/SGNH-like Acyl-Esterase family found in Pmr5 and Cas1p
LOC_Os03g18120	6.03251	up	GDSL/SGNH-like Acyl-Esterase family found in Pmr5 and Cas1p
LOC_Os03g18130	1.8666	up	Asparagine synthase
LOC_Os03g18140	0.966994	up	GDSL/SGNH-like Acyl-Esterase family found in Pmr5 and Cas1p
LOC_Os03g18180	1.76029	up	RanBP1 domain
LOC_Os03g18350	0.873684	up	Importin-beta N-terminal domain
LOC_Os03g18370	1.21913	up	Protein tyrosine and serine/threonine kinase
LOC_Os03g18420	1.01413	up	CHCH domain
LOC_Os03g18430	2.17513	up	Protein tyrosine and serine/threonine kinase
LOC_Os03g18500	0.642601	up	Tim17/Tim22/Tim23/Pmp24 family
LOC_Os03g18510	0.765644	up	Eukaryotic translation initiation factor 2 alpha subunit
LOC_Os03g18520	1.91444	up	Glycosyl hydrolases family 17
LOC_Os03g18570	1.24646	up	Ribosomal protein S7e
LOC_Os03g18580	1.25387	up	Ribosomal protein S7e
LOC_Os03g18590	0.591591	up	Acyl transferase domain
LOC_Os03g18630	7.91479	up	Protein tyrosine and serine/threonine kinase
LOC_Os03g18720	0.663019	up	RNA recognition motif. (a.k.a. RRM, RBD, or RNP domain)
LOC_Os03g18820	1.69948	up	galactosyl transferase GMA12/MNN10 family
LOC_Os03g18840	0.717349	up	WD domain, G-beta repeat
LOC_Os03g18850	0.875479	up	--
LOC_Os03g18890	1.07411	up	Glycosyl transferase family 8
LOC_Os03g18910	3.00303	up	COBRA-like protein
LOC_Os03g18960	4.67716	up	Calmodulin binding protein-like
LOC_Os03g18970	4.53054	up	Protein phosphatase 2C
LOC_Os03g18980	2.01591	up	Kinesin motor domain
LOC_Os03g19070	2.9577	up	--
LOC_Os03g19080	4.20364	up	Domain of unknown function (DUF4378)
LOC_Os03g19090	1.95316	up	Protein of unknown function (DUF1645)
LOC_Os03g19190	1.06325	up	BRCA1 C Terminus (BRCT) domain
LOC_Os03g19200	3.50696	up	Tetratricopeptide repeat
LOC_Os03g19220	0.717859	up	cAMP-regulated phosphoprotein/endosulfine conserved region
LOC_Os03g19280	0.753824	up	Lyase
LOC_Os03g19350	1.63343	up	Lon protease (S16) C-terminal proteolytic domain
LOC_Os03g19380	1.2907	up	--
LOC_Os03g19452	2.50166	up	--
LOC_Os03g19462	1.85854	up	Armadillo/beta-catenin-like repeat
LOC_Os03g19470	1.46393	up	GDSL/SGNH-like Acyl-Esterase family found in Pmr5 and Cas1p
LOC_Os03g19520	1.67623	up	--
LOC_Os03g19670	7.6688	up	GDSL-like Lipase/Acylhydrolase
LOC_Os03g19780	4.85691	up	--
LOC_Os03g19890	0.7418	up	ETC complex I subunit conserved region
LOC_Os03g19970	0.940286	up	10 TM Acyl Transferase domain found in Cas1p
LOC_Os03g20450	4.50099	up	Protein tyrosine and serine/threonine kinase
LOC_Os03g20500	1.73566	up	F-box-like
LOC_Os03g20560	1.05839	up	Biotin/lipoate A/B protein ligase family
LOC_Os03g20580	1.98839	up	--
LOC_Os03g20720	1.48647	up	Putative GTPase activating protein for Arf
LOC_Os03g20750	0.612389	up	Eukaryotic porin
LOC_Os03g20850	2.38513	up	Exostosin family
LOC_Os03g20860	0.717179	up	--
LOC_Os03g21040	3.57141	up	Ricin-type beta-trefoil lectin domain-like
LOC_Os03g21080	1.7229	up	Dock homology region 2
LOC_Os03g21090	1.647	up	GDP-fucose protein O-fucosyltransferase
LOC_Os03g21160	4.75693	up	Zinc finger C-x8-C-x5-C-x3-H type (and similar)
LOC_Os03g21250	1.38524	up	Glycosyl transferase family 8
LOC_Os03g21400	1.79293	up	Cytochrome P450
LOC_Os03g21510	1.28982	up	Protein kinase domain
LOC_Os03g21530	0.703395	up	40S ribosome biogenesis protein Tsr1 and BMS1 C-terminal
LOC_Os03g21550	0.782295	up	Domain found in IF2B/IF5
LOC_Os03g21620	0.689546	up	Protein kinase domain
LOC_Os03g21730	5.43168	up	Leucine rich repeat
LOC_Os03g21800	3.46367	up	bZIP transcription factor
LOC_Os03g21820	5.2683	up	--
LOC_Os03g21830	0.645089	up	Macro domain
LOC_Os03g21940	1.10281	up	Ribosomal protein L19e
LOC_Os03g21950	0.764149	up	Lyase
LOC_Os03g21960	1.9468	up	Aminotransferase class-III
LOC_Os03g21970	4.57761	up	--
LOC_Os03g22010	4.53383	up	Peroxidase
LOC_Os03g22020	4.00327	up	Peroxidase
LOC_Os03g22040	3.1453	up	Weak chloroplast movement under blue light
LOC_Os03g22140	0.880674	up	Tetratricopeptide repeat
LOC_Os03g22180	1.41002	up	Ribosomal protein 60S L18 and 50S L18e
LOC_Os03g22340	1.47164	up	Ribosomal L22e protein family
LOC_Os03g22460	1.39738	up	--
LOC_Os03g22700	1.03309	up	Protein kinase domain
LOC_Os03g22730	0.781594	up	snoRNA binding domain, fibrillarin
LOC_Os03g22740	0.906287	up	snoRNA binding domain, fibrillarin
LOC_Os03g22810	0.674221	up	Copper/zinc superoxide dismutase (SODC)
LOC_Os03g22880	1.01236	up	snoRNA binding domain, fibrillarin
LOC_Os03g22950	1.1442	up	Phosphopantetheine attachment site
LOC_Os03g23960	3.06923	up	Protein of unknown function (DUF4005)
LOC_Os03g24040	1.26744	up	Seven in absentia protein family
LOC_Os03g24160	2.29295	up	Phosphatidylinositol-4-phosphate 5-Kinase
LOC_Os03g24180	0.777904	up	RhoGAP domain
LOC_Os03g24184	0.608504	up	--
LOC_Os03g24220	1.26219	up	Gelsolin repeat
LOC_Os03g24460	0.648591	up	Amino-transferase class IV
LOC_Os03g24940	1.27777	up	Coiled-coil regions of plant-specific actin-binding protein
LOC_Os03g25050	1.3822	up	Chaperonin 10 Kd subunit
LOC_Os03g25110	0.868224	up	GDP-fucose protein O-fucosyltransferase
LOC_Os03g25120	3.37202	up	HSF-type DNA-binding
LOC_Os03g25150	1.15685	up	Cytochrome P450
LOC_Os03g25450	1.80768	up	DKCLD (NUC011) domain
LOC_Os03g25550	4.80171	up	Myb-like DNA-binding domain
LOC_Os03g25760	5.46836	up	--
LOC_Os03g25790	1.42719	up	Glycosyl hydrolases family 17
LOC_Os03g25869	1.64216	up	Amino acid permease
LOC_Os03g25930	1.81081	up	emp24/gp25L/p24 family/GOLD
LOC_Os03g26200	0.703801	up	Putative S-adenosyl-L-methionine-dependent methyltransferase
LOC_Os03g26229	1.01953	up	--
LOC_Os03g26260	4.18672	up	NB-ARC domain
LOC_Os03g26530	1.5215	up	FAE1/Type III polyketide synthase-like protein
LOC_Os03g26650	5.34328	up	Heavy-metal-associated domain
LOC_Os03g26820	1.59095	up	--
LOC_Os03g26910	1.3299	up	Trehalose-phosphatase
LOC_Os03g27010	1.22434	up	Protein of unknown function (DUF4057)
LOC_Os03g27030	1.91097	up	RNA recognition motif. (a.k.a. RRM, RBD, or RNP domain)
LOC_Os03g27260	1.0584	up	Ribosomal protein S6e
LOC_Os03g27290	1.08426	up	Cytochrome oxidase c subunit VIb
LOC_Os03g27370	2.32773	up	Phospholipase D Active site motif
LOC_Os03g27480	2.9074	up	Serine carboxypeptidase
LOC_Os03g27760	1.75177	up	--
LOC_Os03g28130	3.47606	up	F-box domain
LOC_Os03g28160	2.33866	up	Jacalin-like lectin domain
LOC_Os03g28190	3.82404	up	Dirigent-like protein
LOC_Os03g28330	3.82228	up	Sucrose synthase
LOC_Os03g28410	1.32777	up	Ribosomal protein S2
LOC_Os03g29460	1.03641	up	Ribosomal proteins 50S-L15, 50S-L18e, 60S-L27A
LOC_Os03g29920	1.76213	up	--
LOC_Os03g30000	0.761099	up	Glycosyl transferase family 8
LOC_Os03g30260	1.47948	up	COBRA-like protein
LOC_Os03g30290	1.75596	up	--
LOC_Os03g30430	1.55039	up	--
LOC_Os03g30530	1.4935	up	Domain of unknown function (DUF4378)
LOC_Os03g30830	2.08157	up	X8 domain
LOC_Os03g31090	1.34391	up	Ribosomal protein S19e
LOC_Os03g31134	1.47027	up	Reverse transcriptase (RNA-dependent DNA polymerase)
LOC_Os03g31510	1.09389	up	Aspartic acid proteinase inhibitor
LOC_Os03g31679	1.04031	up	--
LOC_Os03g31750	1.33987	up	PEP-utilising enzyme, PEP-binding domain
LOC_Os03g31880	3.71	up	GRAS domain family
LOC_Os03g33090	2.17649	up	Lateral organ boundaries (LOB) domain
LOC_Os03g33580	1.18309	up	WD domain, G-beta repeat
LOC_Os03g35920	1.6036	up	--
LOC_Os03g36730	0.761925	up	OST3 / OST6 family, transporter family
LOC_Os03g36910	1.63269	up	Methyltransferase FkbM domain
LOC_Os03g36960	0.925221	up	--
LOC_Os03g37270	0.813497	up	RNA recognition motif. (a.k.a. RRM, RBD, or RNP domain)
LOC_Os03g37810	3.64875	up	--
LOC_Os03g37970	1.35303	up	Ribosomal protein L13e
LOC_Os03g38000	1.03749	up	Ribosomal protein S3, C-terminal domain
LOC_Os03g38010	2.77666	up	Nuf2 family
LOC_Os03g38170	2.33879	up	--
LOC_Os03g38260	1.2484	up	Ribosomal protein L19e
LOC_Os03g38520	0.931276	up	--
LOC_Os03g38640	2.13265	up	--
LOC_Os03g38790	0.935018	up	--
LOC_Os03g39020	3.75986	up	Kinesin motor domain
LOC_Os03g39160	2.77832	up	Frigida-like protein
LOC_Os03g39350	1.09186	up	Reverse transcriptase (RNA-dependent DNA polymerase)
LOC_Os03g39432	2.8391	up	--
LOC_Os03g39650	1.62248	up	Cytochrome P450
LOC_Os03g39740	2.24639	up	--
LOC_Os03g40070	0.862823	up	Asparaginase
LOC_Os03g40180	1.56542	up	Ribosomal L15
LOC_Os03g40270	1.74998	up	Reversibly glycosylated polypeptide
LOC_Os03g40540	1.62633	up	Cytochrome P450
LOC_Os03g40830	1.14895	up	Subtilase family
LOC_Os03g40920	1.16815	up	--
LOC_Os03g40930	1.51253	up	Protein of unknown function (DUF620)
LOC_Os03g41060	5.53694	up	Gibberellin regulated protein
LOC_Os03g41100	4.04757	up	Cyclin, N-terminal domain
LOC_Os03g41120	1.24757	up	--
LOC_Os03g42220	0.777572	up	TCP-1/cpn60 chaperonin family
LOC_Os03g42630	2.35487	up	No apical meristem (NAM) protein
LOC_Os03g42770	0.707321	up	WD domain, G-beta repeat
LOC_Os03g42799	1.39084	up	--
LOC_Os03g43400	2.01184	up	AUX/IAA family
LOC_Os03g43410	1.56102	up	AUX/IAA family
LOC_Os03g43510	2.53613	up	Auxin canalisation
LOC_Os03g43590	3.00256	up	Protein kinase domain
LOC_Os03g43670	3.13997	up	Protein tyrosine and serine/threonine kinase
LOC_Os03g43860	4.64132	up	Snf7
LOC_Os03g43930	1.05294	up	START domain
LOC_Os03g43990	0.601417	up	NPH3 family
LOC_Os03g44290	7.63927	up	Expansin C-terminal domain
LOC_Os03g44420	2.51186	up	Tubulin/FtsZ family, GTPase domain
LOC_Os03g44430	1.03501	up	Plant organelle RNA recognition domain
LOC_Os03g44450	1.94636	up	--
LOC_Os03g44520	1.35837	up	GCK domain
LOC_Os03g44530	1.10533	up	50S ribosome-binding GTPase
LOC_Os03g44540	1.05425	up	CCAAT-binding transcription factor (CBF-B/NF-YA) subunit B
LOC_Os03g44560	2.37173	up	--
LOC_Os03g44580	0.860081	up	Core-2/I-Branching enzyme
LOC_Os03g44610	0.671966	up	IQ calmodulin-binding motif
LOC_Os03g44710	1.5139	up	YABBY protein
LOC_Os03g44780	0.770294	up	Elongation factor Tu GTP binding domain
LOC_Os03g44830	0.860034	up	Rhomboid family
LOC_Os03g44890	3.59695	up	Plant phosphoribosyltransferase C-terminal
LOC_Os03g45320	0.614535	up	Isocitrate/isopropylmalate dehydrogenase
LOC_Os03g45340	3.63388	up	Hsp20/alpha crystallin family
LOC_Os03g45344	1.5721	up	--
LOC_Os03g45619	4.16085	up	Cytochrome P450
LOC_Os03g45760	3.4241	up	--
LOC_Os03g45920	2.4668	up	Tubulin/FtsZ family, GTPase domain
LOC_Os03g46150	4.01724	up	Probable lipid transfer
LOC_Os03g46260	1.76575	up	zinc-finger of the FCS-type, C2-C2
LOC_Os03g46310	0.864167	up	--
LOC_Os03g46410	1.14006	up	TLC domain
LOC_Os03g46490	0.754182	up	--
LOC_Os03g46600	1.38214	up	Leucine Rich repeats (2 copies)
LOC_Os03g46640	1.3475	up	dUTPase
LOC_Os03g46660	2.40215	up	Glycosyl hydrolases family 17
LOC_Os03g46910	1.8119	up	Pyruvate kinase, barrel domain
LOC_Os03g46920	6.61706	up	--
LOC_Os03g47010	3.38956	up	Glycosyl hydrolase family 10
LOC_Os03g47016	2.25005	up	Homeobox KN domain
LOC_Os03g47022	1.9416	up	KNOX2 domain
LOC_Os03g47140	2.09216	up	WRC
LOC_Os03g47190	6.04836	up	--
LOC_Os03g47270	1.1102	up	--
LOC_Os03g47730	6.10182	up	Associated with HOX
LOC_Os03g47930	1.05199	up	Unc-13 homolog
LOC_Os03g47940	4.78923	up	GDSL-like Lipase/Acylhydrolase
LOC_Os03g48060	1.79951	up	Glutamine amidotransferase class-I
LOC_Os03g48430	1.28379	up	2OG-Fe(II) oxygenase superfamily
LOC_Os03g48490	7.67075	up	--
LOC_Os03g48560	2.94179	up	Core-2/I-Branching enzyme
LOC_Os03g48600	3.37138	up	Domain of unknown function (DUF966)
LOC_Os03g48626	2.59914	up	Protein of unknown function, DUF538
LOC_Os03g48810	2.07471	up	Permease family
LOC_Os03g48840	1.0566	up	Ribosomal L18 of archaea, bacteria, mitoch. and chloroplast
LOC_Os03g49200	4.03463	up	WD domain, G-beta repeat
LOC_Os03g49230	0.909058	up	Acetyltransferase (GNAT) family
LOC_Os03g49270	1.53107	up	--
LOC_Os03g49380	1.17614	up	Lipoxygenase
LOC_Os03g49480	1.09612	up	GNS1/SUR4 family
LOC_Os03g49570	0.897505	up	Triose-phosphate Transporter family
LOC_Os03g49600	3.4539	up	Glycosyl hydrolase family 1
LOC_Os03g49610	4.50545	up	Glycosyl hydrolase family 1
LOC_Os03g49800	0.644726	up	Phosphatidylinositol-4-phosphate 5-Kinase
LOC_Os03g49990	0.601517	up	GRAS domain family
LOC_Os03g50030	3.29997	up	--
LOC_Os03g50100	0.758004	up	Zein-binding
LOC_Os03g50140	3.97306	up	Plastocyanin-like domain
LOC_Os03g50160	2.35638	up	Plastocyanin-like domain
LOC_Os03g50220	2.96119	up	TBPIP/Hop2 winged helix domain
LOC_Os03g50280	1.41897	up	Glycolipid transfer protein (GLTP)
LOC_Os03g50340	0.84749	up	Coatomer (COPI) alpha subunit C-terminus
LOC_Os03g50355	1.43387	up	linker histone H1 and H5 family
LOC_Os03g50420	6.55725	up	Zinc-finger domain of monoamine-oxidase A repressor R1
LOC_Os03g50440	0.624967	up	Ubiquitin-conjugating enzyme
LOC_Os03g50450	1.99224	up	Protein kinase domain
LOC_Os03g50520	1.75748	up	Dynamin central region
LOC_Os03g50560	2.13985	up	RNA recognition motif. (a.k.a. RRM, RBD, or RNP domain)
LOC_Os03g50810	2.34316	up	Protein tyrosine and serine/threonine kinase
LOC_Os03g50820	3.14811	up	--
LOC_Os03g50885	2.28935	up	Actin
LOC_Os03g50970	3.41545	up	Microtubule associated protein (MAP65/ASE1 family)
LOC_Os03g51150	2.26893	up	Vacuolar protein sorting-associated protein 62
LOC_Os03g51160	0.953849	up	--
LOC_Os03g51200	1.14777	up	--
LOC_Os03g51230	3.22509	up	SNF2 family N-terminal domain
LOC_Os03g51240	1.19456	up	Glycosyl hydrolases family 17
LOC_Os03g51250	0.848995	up	Adenylate cyclase associated (CAP) C terminal
LOC_Os03g51330	1.551	up	GRAS domain family
LOC_Os03g51440	2.65976	up	Protein tyrosine and serine/threonine kinase
LOC_Os03g51600	1.93879	up	Tubulin/FtsZ family, GTPase domain
LOC_Os03g51870	1.90722	up	FHA domain
LOC_Os03g51970	4.955	up	WRC
LOC_Os03g51990	1.78187	up	ACT domain
LOC_Os03g52320	7.01422	up	SSXT protein (N-terminal region)
LOC_Os03g52400	1.07985	up	--
LOC_Os03g52490	0.984955	up	Alba
LOC_Os03g52630	1.57799	up	Glycosyl hydrolase family 9
LOC_Os03g52650	5.89797	up	--
LOC_Os03g52720	1.00465	up	Acid Phosphatase
LOC_Os03g52880	1.45451	up	NPH3 family
LOC_Os03g52910	1.94757	up	Uncharacterized protein family, UPF0114
LOC_Os03g53150	1.77168	up	AUX/IAA family
LOC_Os03g53310	0.623167	up	emp24/gp25L/p24 family/GOLD
LOC_Os03g53360	4.30171	up	Transferase family
LOC_Os03g53580	6.2139	up	--
LOC_Os03g53650	0.694109	up	Pyridoxal-phosphate dependent enzyme
LOC_Os03g53690	7.88017	up	Enoyl-(Acyl carrier protein) reductase
LOC_Os03g53770	0.746729	up	RNA recognition motif. (a.k.a. RRM, RBD, or RNP domain)
LOC_Os03g53800	2.59583	up	Glycosyl hydrolase family 3 N terminal domain
LOC_Os03g53860	1.10634	up	Glycosyl hydrolase family 3 N terminal domain
LOC_Os03g53890	1.02385	up	Probable N6-adenine methyltransferase
LOC_Os03g53920	3.23538	up	Kinesin motor domain
LOC_Os03g53950	0.697903	up	Strictosidine synthase
LOC_Os03g53970	6.12471	up	--
LOC_Os03g54050	2.51207	up	--
LOC_Os03g54750	1.30048	up	COBRA-like protein
LOC_Os03g54890	1.31962	up	Ribosomal protein L13
LOC_Os03g54910	3.5892	up	X8 domain
LOC_Os03g55070	2.1859	up	UDP-glucose/GDP-mannose dehydrogenase family, NAD binding domain
LOC_Os03g55090	1.31279	up	Carbohydrate phosphorylase
LOC_Os03g55120	3.86576	up	Plastocyanin-like domain
LOC_Os03g55140	4.85343	up	--
LOC_Os03g55280	1.40136	up	Semialdehyde dehydrogenase, dimerisation domain
LOC_Os03g55290	2.62425	up	--
LOC_Os03g55310	2.54004	up	SWIB/MDM2 domain
LOC_Os03g55350	3.21581	up	Subtilase family
LOC_Os03g55380	0.976004	up	2OG-Fe(II) oxygenase superfamily
LOC_Os03g55420	1.5061	up	--
LOC_Os03g55470	2.27356	up	QWRF family
LOC_Os03g55620	2.35798	up	Protein kinase domain
LOC_Os03g55730	0.743763	up	Predicted membrane protein (DUF2053)
LOC_Os03g55800	0.905792	up	Cytochrome P450
LOC_Os03g55830	4.05111	up	NPH3 family
LOC_Os03g55840	0.820962	up	DYW family of nucleic acid deaminases
LOC_Os03g55850	0.624023	up	Cold acclimation protein WCOR413
LOC_Os03g55950	0.864715	up	--
LOC_Os03g56060	3.85512	up	Glycosyl transferase family group 2
LOC_Os03g56070	4.07097	up	--
LOC_Os03g56220	1.89745	up	Protein of unknown function (DUF1005)
LOC_Os03g56241	0.975619	up	--
LOC_Os03g56260	1.87238	up	Kinesin motor domain
LOC_Os03g56380	1.7036	up	Putative S-adenosyl-L-methionine-dependent methyltransferase
LOC_Os03g56430	0.946596	up	DUF761-associated sequence motif
LOC_Os03g56590	2.83234	up	--
LOC_Os03g56610	1.22022	up	Protein of unknown function (DUF1068)
LOC_Os03g56782	2.28775	up	--
LOC_Os03g56810	0.764657	up	Tubulin/FtsZ family, GTPase domain
LOC_Os03g56820	3.63282	up	Fatty acid hydroxylase superfamily
LOC_Os03g57040	0.784279	up	Clathrin adaptor complex small chain
LOC_Os03g57100	0.75479	up	Endoplasmic reticulum vesicle transporter
LOC_Os03g57120	0.853868	up	Oxidoreductase NAD-binding domain
LOC_Os03g57190	2.78638	up	TCP family transcription factor
LOC_Os03g57420	1.46077	up	ML domain
LOC_Os03g57450	0.913141	up	Protein kinase domain
LOC_Os03g57460	2.44607	up	Fasciclin domain
LOC_Os03g57600	0.70228	up	Protein of unknown function (DUF1618)
LOC_Os03g57660	0.806587	up	Transferrin receptor-like dimerisation domain
LOC_Os03g57780	3.85104	up	Protein tyrosine and serine/threonine kinase
LOC_Os03g57870	0.617087	up	DNA polymerase III, delta subunit
LOC_Os03g57880	2.41154	up	Glycosyl hydrolases family 17
LOC_Os03g57950	3.02312	up	Endonuclease/Exonuclease/phosphatase family
LOC_Os03g57970	3.07853	up	Probable lipid transfer
LOC_Os03g58050	1.69615	up	Ribosomal protein S13/S18
LOC_Os03g58110	1.48504	up	Leucine rich repeat
LOC_Os03g58204	0.944443	up	Ribosomal protein L4/L1 family
LOC_Os03g58300	1.10572	up	Tryptophan synthase alpha chain
LOC_Os03g58350	4.71803	up	AUX/IAA family
LOC_Os03g58420	1.44005	up	WRKY DNA -binding domain
LOC_Os03g58430	1.18421	up	Ribosomal protein S19
LOC_Os03g58470	0.86864	up	linker histone H1 and H5 family
LOC_Os03g58480	1.96023	up	Targeting protein for Xklp2 (TPX2) domain
LOC_Os03g58490	1.97171	up	Zein-binding
LOC_Os03g58790	0.929645	up	ATPase family associated with various cellular activities (AAA)
LOC_Os03g58800	1.71131	up	ATPase family associated with various cellular activities (AAA)
LOC_Os03g58810	0.963573	up	DEAD/DEAH box helicase
LOC_Os03g58830	3.39253	up	Helix-loop-helix DNA-binding domain
LOC_Os03g58900	4.48066	up	Galactoside-binding lectin
LOC_Os03g58930	0.994879	up	--
LOC_Os03g58940	2.4651	up	Probable lipid transfer
LOC_Os03g58980	1.11701	up	--
LOC_Os03g59020	1.09539	up	TCP-1/cpn60 chaperonin family
LOC_Os03g59040	2.37925	up	Squalene/phytoene synthase
LOC_Os03g59070	0.757905	up	PAP2 superfamily
LOC_Os03g59100	6.44401	up	Pheophorbide a oxygenase
LOC_Os03g59160	0.851822	up	Elongation factor P, C-terminal
LOC_Os03g59200	1.18243	up	Plant protein of unknown function (DUF868)
LOC_Os03g59210	1.45394	up	--
LOC_Os03g59220	0.830699	up	Ubiquinol-cytochrome C reductase complex 14kD subunit
LOC_Os03g59240	3.03625	up	Neprosin
LOC_Os03g59280	4.71721	up	Plastocyanin-like domain
LOC_Os03g59300	6.10304	up	Protein of unknown function (DUF642)
LOC_Os03g59310	1.21387	up	Ribosomal protein S5, N-terminal domain
LOC_Os03g59330	5.60084	up	Glycosyl hydrolases family 28
LOC_Os03g59340	1.2232	up	Cellulose synthase
LOC_Os03g59480	0.698553	up	--
LOC_Os03g59610	0.650539	up	Enoyl-(Acyl carrier protein) reductase
LOC_Os03g59650	2.41996	up	BRCT domain, a BRCA1 C-terminus domain
LOC_Os03g60180	1.32887	up	50S ribosome-binding GTPase
LOC_Os03g60340	3.02569	up	--
LOC_Os03g60350	0.633335	up	GDSL/SGNH-like Acyl-Esterase family found in Pmr5 and Cas1p
LOC_Os03g60370	1.07861	up	Histidine phosphatase superfamily (branch 2)
LOC_Os03g60380	0.947834	up	NAD dependent epimerase/dehydratase family
LOC_Os03g60400	1.18192	up	Ribosomal protein S12/S23
LOC_Os03g60480	0.797172	up	Heavy-metal-associated domain
LOC_Os03g60530	1.23142	up	Ras family
LOC_Os03g60720	3.37019	up	Expansin C-terminal domain
LOC_Os03g60760	2.99039	up	--
LOC_Os03g60880	5.67361	up	Permease family
LOC_Os03g61010	2.53484	up	Protein tyrosine and serine/threonine kinase
LOC_Os03g61019	0.953949	up	Tim10/DDP family zinc finger
LOC_Os03g61040	2.89001	up	Plant protein of unknown function (DUF641)
LOC_Os03g61080	2.56561	up	Domain of unknown function (DUF4378)
LOC_Os03g61260	0.747916	up	Ribosomal L18 of archaea, bacteria, mitoch. and chloroplast
LOC_Os03g61270	0.757223	up	--
LOC_Os03g61280	0.675247	up	Cellulase (glycosyl hydrolase family 5)
LOC_Os03g61560	0.638359	up	CPL (NUC119) domain
LOC_Os03g61570	1.38341	up	--
LOC_Os03g61600	1.02623	up	AIR synthase related protein, C-terminal domain
LOC_Os03g61620	1.98592	up	Domain of unknown function (DUF4378)
LOC_Os03g61670	5.88421	up	Calreticulin family
LOC_Os03g61680	0.903861	up	HYPK UBA domain
LOC_Os03g61690	1.15608	up	Protein phosphatase 2C
LOC_Os03g61700	1.03591	up	Cell division control protein 24, OB domain 3
LOC_Os03g61720	1.85535	up	Acyltransferase
LOC_Os03g61740	6.00903	up	Enoyl-(Acyl carrier protein) reductase
LOC_Os03g61800	1.37749	up	Glycosyl hydrolases family 28
LOC_Os03g61960	1.52986	up	2Fe-2S iron-sulfur cluster binding domain
LOC_Os03g61970	1.23185	up	Actin
LOC_Os03g62090	2.5768	up	Cellulose synthase
LOC_Os03g62420	0.923063	up	Domain of unknown function (DUF543)
LOC_Os03g62500	0.607528	up	Protein kinase domain
LOC_Os03g62740	7.73339	up	GDSL-like Lipase/Acylhydrolase
LOC_Os03g63060	2.0288	up	P21-Rho-binding domain
LOC_Os03g63250	0.779955	up	COG (conserved oligomeric Golgi) complex component, COG2
LOC_Os03g63280	1.825	up	Nucleotide-diphospho-sugar transferase
LOC_Os03g63300	1.79347	up	NLI interacting factor-like phosphatase
LOC_Os03g63380	1.44092	up	--
LOC_Os03g63390	3.63622	up	Plastocyanin-like domain
LOC_Os03g63400	1.64595	up	NAC domain
LOC_Os03g63410	0.882326	up	Elongation factor Tu GTP binding domain
LOC_Os03g63540	5.05008	up	--
LOC_Os03g63550	1.15878	up	--
LOC_Os03g63650	1.95822	up	Transcription factor regulating root and shoot growth via Pin3
LOC_Os03g63660	1.83188	up	--
LOC_Os03g63710	1.50626	up	Putative GTPase activating protein for Arf
LOC_Os03g63730	0.916792	up	RNA recognition motif. (a.k.a. RRM, RBD, or RNP domain)
LOC_Os03g63760	0.903943	up	Glycosyl hydrolases family 16
LOC_Os03g63810	2.17589	up	WRKY DNA -binding domain
LOC_Os03g63850	0.727967	up	--
LOC_Os03g63860	0.609429	up	--
LOC_Os03g63930	1.33613	up	Phosphopantetheine attachment site
LOC_Os03g64030	1.65836	up	Carbohydrate esterase, sialic acid-specific acetylesterase
LOC_Os03g64050	2.60125	up	Carbohydrate esterase, sialic acid-specific acetylesterase
LOC_Os03g64130	1.23214	up	Protein of unknown function (DUF668)
LOC_Os03g64170	6.59458	up	GDSL-like Lipase/Acylhydrolase
LOC_Os03g64200	1.14399	up	ABC-2 type transporter
LOC_Os03g64210	0.594152	up	TCP-1/cpn60 chaperonin family
LOC_Os03g64230	1.23456	up	Protein of unknown function, DUF547
LOC_Os03g64320	1.432	up	--
LOC_Os04g01160	1.23221	up	von Willebrand factor type A domain
LOC_Os04g01290	0.94086	up	eIF3 subunit M, C-terminal helix
LOC_Os04g01480	0.799023	up	tRNA (Uracil-5-)-methyltransferase
LOC_Os04g01500	2.89492	up	--
LOC_Os04g01570	1.0748	up	--
LOC_Os04g01600	0.870747	up	D-isomer specific 2-hydroxyacid dehydrogenase, NAD binding domain
LOC_Os04g01610	3.14575	up	Domain of unknown function (DUF4378)
LOC_Os04g01660	1.33819	up	--
LOC_Os04g01690	3.95194	up	Pyridoxal-dependent decarboxylase, pyridoxal binding domain
LOC_Os04g01960	2.00915	up	--
LOC_Os04g02510	2.18148	up	--
LOC_Os04g02520	5.68828	up	--
LOC_Os04g02550	5.21438	up	--
LOC_Os04g02620	2.385	up	short chain dehydrogenase
LOC_Os04g02640	1.65865	up	FAE1/Type III polyketide synthase-like protein
LOC_Os04g02670	0.962927	up	ATP synthase E chain
LOC_Os04g02680	0.788393	up	--
LOC_Os04g02830	1.00822	up	--
LOC_Os04g02900	1.10257	up	Dehydrogenase E1 component
LOC_Os04g03810	3.73712	up	Subtilase family
LOC_Os04g03990	3.10835	up	3'-5' exonuclease
LOC_Os04g05050	3.84148	up	Pectate lyase
LOC_Os04g07830	1.68037	up	--
LOC_Os04g07890	1.35741	up	--
LOC_Os04g08280	2.96797	up	--
LOC_Os04g08370	4.32897	up	Leucine Rich repeats (2 copies)
LOC_Os04g08390	3.7251	up	Leucine Rich repeats (2 copies)
LOC_Os04g08450	3.02897	up	Sin3 binding region of histone deacetylase complex subunit SAP30
LOC_Os04g08550	1.76587	up	--
LOC_Os04g09800	3.42257	up	SNF2 family N-terminal domain
LOC_Os04g10214	1.33622	up	--
LOC_Os04g10240	0.736513	up	HR-like lesion-inducing
LOC_Os04g10460	0.989267	up	Amidase
LOC_Os04g11524	3.22497	up	--
LOC_Os04g12499	1.99746	up	Transmembrane amino acid transporter protein
LOC_Os04g12530	1.60748	up	--
LOC_Os04g14150	2.16732	up	Putative S-adenosyl-L-methionine-dependent methyltransferase
LOC_Os04g14680	2.09767	up	Peroxidase
LOC_Os04g15800	5.26488	up	--
LOC_Os04g16450	4.42467	up	Major intrinsic protein
LOC_Os04g17064	0.678996	up	Putative RNA methyltransferase
LOC_Os04g17650	2.15242	up	Sucrose synthase
LOC_Os04g17660	1.2578	up	Rhodanese-like domain
LOC_Os04g19140	5.07092	up	--
LOC_Os04g20220	0.633432	up	Elongation factor Tu GTP binding domain
LOC_Os04g21320	1.37001	up	--
LOC_Os04g21600	1.43834	up	--
LOC_Os04g21710	1.70798	up	Plant calmodulin-binding domain
LOC_Os04g22910	3.50737	up	--
LOC_Os04g23140	1.44453	up	Protein of unknown function (DUF3778)
LOC_Os04g24110	1.60161	up	UDP-glucoronosyl and UDP-glucosyl transferase
LOC_Os04g24430	2.67932	up	Sucrose synthase
LOC_Os04g24520	1.07754	up	Mitochondrial ribosomal protein L51 / S25 / CI-B8 domain
LOC_Os04g24600	0.771727	up	Papain family cysteine protease
LOC_Os04g25410	0.7654	up	PPR repeat
LOC_Os04g25900	3.17125	up	NB-ARC domain
LOC_Os04g26870	1.70867	up	Aldo/keto reductase family
LOC_Os04g27860	0.914159	up	Ribosomal protein S27
LOC_Os04g28060	0.756176	up	U3-containing 90S pre-ribosomal complex subunit
LOC_Os04g28180	1.26018	up	Ribosomal protein S8e
LOC_Os04g28250	2.81577	up	Aspartic acid proteinase inhibitor
LOC_Os04g28260	2.37143	up	Kinesin motor domain
LOC_Os04g28280	2.77721	up	Helix-loop-helix DNA-binding domain
LOC_Os04g28520	2.31172	up	Male sterility protein
LOC_Os04g28620	2.45159	up	Male sterility protein
LOC_Os04g28820	2.92245	up	PIF1-like helicase
LOC_Os04g28990	1.48377	up	Zinc-binding dehydrogenase
LOC_Os04g29920	1.0076	up	Reticulon
LOC_Os04g30430	0.639659	up	Nuclear transport factor 2 (NTF2) domain
LOC_Os04g30610	1.4845	up	NB-ARC domain
LOC_Os04g30720	6.26777	up	Kinesin motor domain
LOC_Os04g30770	2.15357	up	Glycosyl hydrolases family 18
LOC_Os04g30780	0.876593	up	JAB1/Mov34/MPN/PAD-1 ubiquitin protease
LOC_Os04g30790	2.21059	up	--
LOC_Os04g30800	2.9438	up	ER lumen protein retaining receptor
LOC_Os04g31050	3.46271	up	--
LOC_Os04g31240	1.60543	up	Alpha/beta hydrolase family
LOC_Os04g31350	2.04047	up	Cotton fibre expressed protein
LOC_Os04g31400	4.49149	up	--
LOC_Os04g31410	5.91902	up	--
LOC_Os04g31520	4.58984	up	--
LOC_Os04g31550	3.37911	up	--
LOC_Os04g31820	1.75044	up	Protein of unknown function (DUF3339)
LOC_Os04g31950	1.46413	up	LSM domain
LOC_Os04g32030	3.62223	up	Heavy-metal-associated domain
LOC_Os04g32310	1.20542	up	Protein kinase domain
LOC_Os04g32330	0.862657	up	2-oxoacid dehydrogenases acyltransferase (catalytic domain)
LOC_Os04g32460	0.613592	up	Transport inhibitor response 1 protein domain
LOC_Os04g32470	1.31952	up	--
LOC_Os04g32510	1.46942	up	--
LOC_Os04g32540	3.05393	up	Serine carboxypeptidase
LOC_Os04g32550	0.860367	up	DAD family
LOC_Os04g32710	1.36903	up	--
LOC_Os04g32860	2.63927	up	--
LOC_Os04g32940	2.78403	up	Leucine rich repeat
LOC_Os04g32950	1.13282	up	Calreticulin family
LOC_Os04g33260	4.37856	up	--
LOC_Os04g33370	3.85254	up	Cytochrome P450
LOC_Os04g33450	1.2868	up	Transcriptional activator
LOC_Os04g33530	2.55208	up	Purple acid Phosphatase, N-terminal domain
LOC_Os04g33560	3.40399	up	--
LOC_Os04g33630	1.42124	up	2Fe-2S iron-sulfur cluster binding domain
LOC_Os04g33680	5.29807	up	Glutaredoxin
LOC_Os04g33690	2.97483	up	Sec23/Sec24 trunk domain
LOC_Os04g33740	2.77368	up	Glycosyl hydrolases family 32 N-terminal domain
LOC_Os04g33900	2.6935	up	Ctr copper transporter family
LOC_Os04g33980	1.04205	up	Clp amino terminal domain, pathogenicity island component
LOC_Os04g33990	2.83259	up	Late embryogenesis abundant protein
LOC_Os04g34170	4.56365	up	--
LOC_Os04g34240	5.83443	up	Core histone H2A/H2B/H3/H4
LOC_Os04g34580	1.6973	up	FAD binding domain
LOC_Os04g35070	1.53927	up	--
LOC_Os04g35080	1.85778	up	Protein kinase domain
LOC_Os04g35090	1.03857	up	Plectin/S10 domain
LOC_Os04g35114	3.09982	up	Protein kinase domain
LOC_Os04g35300	0.956005	up	--
LOC_Os04g35420	1.466	up	RQC domain
LOC_Os04g35430	3.70554	up	Tify domain binding domain
LOC_Os04g35510	2.20621	up	--
LOC_Os04g35580	3.69858	up	--
LOC_Os04g35890	1.69502	up	Protein kinase domain
LOC_Os04g36070	1.30168	up	Response regulator receiver domain
LOC_Os04g36770	2.43961	up	--
LOC_Os04g36780	2.15072	up	--
LOC_Os04g36890	0.657593	up	FKBP-type peptidyl-prolyl cis-trans isomerase
LOC_Os04g37480	4.77649	up	Aldo/keto reductase family
LOC_Os04g37500	2.46715	up	Pyridoxal-dependent decarboxylase conserved domain
LOC_Os04g37690	0.783189	up	RNA recognition motif. (a.k.a. RRM, RBD, or RNP domain)
[truncated: 4,142 more rows]
