# Supplementary material for: Transcriptome and Metabolome Analyses Reveal Complex Molecular Mechanisms Involved in the Salt Tolerance of Rice Induced by Exogenous Allantoin
Source: Antioxidants (Basel). 2022 Oct 18;11(10):2045. doi: 10.3390/antiox11102045 (PMC9598814; doi:10.3390/antiox11102045)
Supplement: Supplementary file 1 [file antioxidants-11-02045-s001.zip › Supplementary Tables AND figures/Supplementary Table S3. List of the differentially expressed genes in the C18 seedlings revealed by the comparison between the salt + allantoin treatment and the salt treatment.xlsx]

## Sheet: Table S3
Supplementary Table S3. List of the differentially expressed genes in the C18 seedlings revealed by the comparison between the salt + allantoin treatment and the salt treatment.
Gene ID	Log2FC	Regulated	Gene Name
LOC_Os01g37130	0.674902	up	OsPP2C05
LOC_Os04g25570	0.675326	up	OsPP2C38
LOC_Os04g37619	0.653183	up	OsABA1, OsZEP
LOC_Os10g18150	1.47767	up	Tetratricopeptide-like helical domain containing protein
LOC_Os04g21130	2.29027	up	Phloem protein 2
LOC_Os04g34530	1.06784	up	EamA-like transporter family
LOC_Os09g30130	0.961029	up	OsCSLE6
LOC_Os01g40630	0.617348	up	LOG
LOC_Os04g34610	0.828753	up	OsSET18
LOC_Os01g07250	0.644513	up	Saposin-like type B
LOC_Os03g23980	0.756525	up	sanguinarine reductase
LOC_Os04g56230	0.976683	up	Polyprenyl synthetase
LOC_Os08g27010	0.645545	up	APE1
LOC_Os09g17600	0.693255	up	Sulfite exporter TauE/SafE
LOC_Os01g55950	0.685715	up	Acetamidase/Formamidase family
LOC_Os01g66850	0.680858	up	Pectinacetylesterase
LOC_Os02g13970	0.592103	up	Complex I intermediate-associated protein 30 (CIA30)
LOC_Os02g22100	0.651293	up	Rhomboid family
LOC_Os02g58270	0.799875	up	4Fe-4S single cluster domain of Ferredoxin I
LOC_Os03g07140	1.0281	up	OsMS2
LOC_Os04g33060	0.589073	up	NAD(P)H-binding protein
LOC_Os04g41340	0.759679	up	OsPGLP1
LOC_Os04g55180	0.702495	up	Alpha/beta hydrolase family
LOC_Os04g57410	0.901344	up	OsMTK2, Methylthioribose kinase 2
LOC_Os05g03810	3.1265	up	Trehalose-phosphatase
LOC_Os05g06160	2.44173	up	Trehalose-phosphatase
LOC_Os06g08032	1.0104	up	non-haem dioxygenase in morphine synthesis N-terminal
LOC_Os09g38670	0.725448	up	Thioredoxin domain 2 containing protein
LOC_Os10g25430	0.759887	up	Metallophosphoesterase domain containing protein
LOC_Os10g28360	0.733925	up	OsARD4
LOC_Os10g40990	0.652992	up	Oxidoreductase
LOC_Os11g07930	0.814904	up	Short-chain dehydrogenase
LOC_Os12g32130	2.60527	up	Trehalose-phosphatase family protein
LOC_Os01g40870	0.903414	up	OsALDH2C1
LOC_Os01g41820	0.888077	up	Cytochrome P450
LOC_Os01g58022	1.36142	up	NADH ubiquinone oxidoreductase
LOC_Os01g58024	2.28337	up	Respiratory-chain NADH dehydrogenase
LOC_Os03g12660	0.655758	up	OsDWARF4
LOC_Os03g21000	0.695213	up	Thioredoxin
LOC_Os04g26920	0.850841	up	oxidoreductase
LOC_Os04g44924	1.01041	up	short chain dehydrogenase
LOC_Os04g45000	1.13827	up	short chain dehydrogenase
LOC_Os06g07941	0.78237	up	2OG-Fe(II) oxygenase superfamily
LOC_Os06g08041	0.855817	up	OsHSL6
LOC_Os07g05000	0.858785	up	oxidoreductase
LOC_Os07g08840	0.586778	up	OsTRXh1
LOC_Os08g41090	0.653255	up	Peroxidase, APX6
LOC_Os01g64660	0.912124	up	MOC2
LOC_Os08g01770	0.612598	up	OsAK1
LOC_Os10g38234	1.26967	up	photosystem I P700 chlorophyll a apoprotein A2
LOC_Os12g08830	0.668457	up	Thylakoid lumenal 29.8 kDa protein
LOC_Os01g59530	0.673809	up	OsCML1
LOC_Os11g25780	0.956912	up	Octicosapeptide/Phox/Bem1p domain containing protein
LOC_Os11g44680	1.10119	up	Calmodulin binding protein-like family protein
LOC_Os12g43340	0.783575	up	OsADF11
LOC_Os01g22980	0.977931	up	OsSCP3
LOC_Os01g53020	0.84324	up	OsDjC13
LOC_Os04g47360	1.62423	up	OsPOP9
LOC_Os06g28050	0.68507	up	4Fe-4S single cluster domain of Ferredoxin I
LOC_Os01g10890	0.747084	up	OsCIPK5
LOC_Os01g18800	0.613883	up	OsCIPK1
LOC_Os01g46720	0.900905	up	protein kinase
LOC_Os03g20380	0.607561	up	OsCIPK31
LOC_Os06g06960	1.16391	up	OsRLCK198
LOC_Os09g16950	1.35602	up	Protein kinase domain
LOC_Os09g18020	1.52053	up	Malectin-like domain
LOC_Os09g30454	0.858716	up	OsWAK87
LOC_Os11g11000	0.72808	up	OsABC1-13
LOC_Os11g39370	0.765392	up	OsSERL1, OsBAK1-8
LOC_Os01g09800	0.794069	up	OsNPR1
LOC_Os01g10400	0.800809	up	OsMTI-3a
LOC_Os01g18840	0.765226	up	OsIFL
LOC_Os01g68490	1.23809	up	PPR repeat
LOC_Os03g02020	0.688695	up	Stress responsive A/B Barrel Domain
LOC_Os04g22900	1.07063	up	jasmonate-induced protein
LOC_Os04g47770	0.757042	up	OscZOGT3, cis-zeatin O-glucosyltransferase
LOC_Os05g30250	0.765115	up	OsBGLU19
LOC_Os05g31570	0.944977	up	RGA3，NB-ARC domain
LOC_Os06g04920	1.14696	up	OsZFP1
LOC_Os06g14324	0.811824	up	Caleosin related protein
LOC_Os07g48490	0.615064	up	OsEULD1a
LOC_Os08g01780	0.744923	up	OsIAA25
LOC_Os09g37620	0.707116	up	Dimethylaniline monooxygenase
LOC_Os11g41680	0.778776	up	Cytochrome P450 family protein
LOC_Os12g09720	1.22956	up	Jasmonate-induced protein
LOC_Os01g72370	2.56914	up	OsIRO2, bHLH TF
LOC_Os02g49840	0.796398	up	OsMADS57,TF
LOC_Os03g06630	0.844496	up	OsHSF7, TF
LOC_Os03g26210	0.965585	up	OsIRO3, OsbHLH063
LOC_Os03g62240	0.864444	up	mTERF
LOC_Os05g10690	0.794757	up	MYBS2
LOC_Os05g50930	0.917064	up	OsSIG5, TF
LOC_Os06g51260	1.10021	up	OsLHY, MYB TF
LOC_Os08g14450	0.651289	up	Sigma-70 region 2
LOC_Os12g40920	0.889861	up	OsbZIP88
LOC_Os04g16856	1.62654	up	Ribosomal protein S7p/S5e
LOC_Os01g12210	1.07056	up	OsALMT4
LOC_Os01g50760	0.734534	up	OsFPPS1
LOC_Os01g50860	0.667986	up	OsCBSCLC2, Chloride channel protein
LOC_Os01g71720	1.08803	up	OsBAT4
LOC_Os02g20360	1.54228	up	OsNAAT1
LOC_Os02g43370	2.14617	up	OsYSL2
LOC_Os03g37470	0.754967	up	OsMATE13
LOC_Os03g58080	0.670403	up	BT1 family
LOC_Os04g30490	0.694296	up	MATE efflux family protein
LOC_Os04g37580	0.647505	up	cation transport regulator-like protein 1
LOC_Os04g39320	1.40938	up	Heavy metal transport/detoxification protein domain containing protein
LOC_Os04g45900	0.716041	up	OsYSL16
LOC_Os04g51820	0.868908	up	OsHKT4
LOC_Os04g52190	0.877212	up	Vacuolar-sorting receptor 7
LOC_Os05g50550	0.757268	up	OsSPS2，Solanesyl-diphosphate synthase 2
LOC_Os06g39140	0.826524	up	Two-on-two hemoglobin-3
LOC_Os06g40510	0.630846	up	CRAL/TRIO domain
LOC_Os07g12890	1.06926	up	OsZIP8
LOC_Os07g15460	2.4599	up	OsNRAMP1, Metal transporter
LOC_Os07g48170	1.8491	up	OsNTP8
LOC_Os08g10630	0.88998	up	OsZIP4
LOC_Os08g40850	0.781355	up	Mitochondrial carrier protein
LOC_Os10g20350	1.05441	up	transparent testa 12 protein
LOC_Os10g27980	1.06331	up	OsGAT4
LOC_Os10g41749	0.787796	up	OsFEX, Fluoride exporter
LOC_Os01g45470	1.03131	up	expressed protein
LOC_Os01g45914	1.6914	up	expressed protein
LOC_Os02g58100	1.13353	up	Protein of unknown function (DUF789)
LOC_Os03g27019	0.621434	up	expressed protein
LOC_Os03g31730	1.0548	up	expressed protein
LOC_Os03g32490	1.07532	up	DUF
LOC_Os03g53300	0.775583	up	expressed protein
LOC_Os07g07300	0.779237	up	expressed protein
LOC_Os07g46330	0.69819	up	UPF0114
LOC_Os08g26220	1.35529	up	expressed protein
LOC_Os09g04339	2.73147	up	expressed protein
LOC_Os09g14590	1.27268	up	Proteasome maturation factor UMP1
LOC_Os09g20930	0.673386	up	expressed protein
LOC_Os11g15624	2.60984	up	expressed protein
LOC_Os12g25180	0.633529	up	expressed protein
LOC_Os12g42220	1.05933	up	expressed protein
LOC_Os08g42590	0.749107	up	Stress up-regulated Nod 19
LOC_Os12g07190	0.67466	up	Cystathionine beta-synthase
LOC_Os02g45310	-1.62664	down	S-adenosyl-L-methionine-dependent methyltransferase
LOC_Os06g46900	-0.787666	down	(2R)-phospho-3-sulfolactate synthase (ComA)
LOC_Os01g44040	-1.07899	down	10 TM Acyl Transferase domain found in Cas1p
LOC_Os05g29880	-1.09545	down	3-hydroxyacyl-CoA dehydrogenase, NAD binding domain
LOC_Os01g34560	-2.15451	down	3-ketoacyl-CoA synthase 6
LOC_Os12g10670	-1.45657	down	AAA-type ATPase family protein
LOC_Os12g29580	-1.23343	down	ACG kinases include homologs
LOC_Os02g38340	-0.889702	down	Actin
LOC_Os10g11980	-2.61309	down	acyl transferase 1
LOC_Os11g06880	-1.34779	down	acyl-CoA synthetase
LOC_Os05g20100	-1.37113	down	Acyltransferase
LOC_Os02g56110	-0.868364	down	Adaptin N terminal region
LOC_Os05g46550	-1.27617	down	Adaptor complexes medium subunit family
LOC_Os10g33520	-2.0477	down	alcohol oxidase
LOC_Os02g43280	-1.77993	down	OsALDH3E2
LOC_Os06g39230	-2.01454	down	OsALDH2B2
LOC_Os04g37480	-2.20855	down	NADPH-dependent codeinone reductase
LOC_Os01g46950	-2.14646	down	Aldose 1-epimerase
LOC_Os01g44960	-1.40923	down	alpha/beta hydrolase fold
LOC_Os09g28690	-2.22051	down	alpha/beta hydrolase fold
LOC_Os09g28720	-1.43355	down	alpha/beta hydrolase fold
LOC_Os01g18660	-1.09884	down	aminotransferas
LOC_Os07g17970	-1.79622	down	AMP-binding enzyme
LOC_Os01g61330	-1.74837	down	Ankyrin repeats (3 copies)
LOC_Os02g38970	-1.69502	down	Ankyrin repeats (3 copies)
LOC_Os02g16500	-1.59143	down	Arabinogalactan peptide
LOC_Os02g49950	-1.73746	down	OsPUB9
LOC_Os06g11990	-1.6214	down	C2 calcium-dependent membrane targeting domain containing protein
LOC_Os06g46995	-1.34399	down	Armadillo/beta-catenin-like repeat
LOC_Os07g37350	-2.48119	down	Armadillo/beta-catenin-like repeat
LOC_Os02g41630	-1.43234	down	Aromatic amino acid lyase
LOC_Os02g07870	-1.18598	down	ATP synthase alpha/beta family, nucleotide-binding domain
LOC_Os03g43510	-1.30785	down	Auxin canalisation
LOC_Os05g31254	-1.54358	down	BRCT domain, a BRCA1 C-terminus domain
LOC_Os12g41910	-2.30649	down	Bric-a-Brac, Tramtrack, Broad Complex BTB
LOC_Os08g29200	-1.81229	down	BURP domain
LOC_Os05g32760	-1.76205	down	BZIP protein
LOC_Os04g44870	-1.62605	down	C2 domain
LOC_Os04g58720	-1.30276	down	C2 domain
LOC_Os03g23960	-1.59689	down	calmodulin-binding motif family protein
LOC_Os05g45930	-1.11941	down	calmodulin-binding motif family protein
LOC_Os06g01500	-1.02607	down	calmodulin-binding motif family protein
LOC_Os03g61670	-1.41215	down	Calreticulin family
LOC_Os05g41670	-1.18854	down	Caspase domain
LOC_Os01g47400	-2.22218	down	(1-4)-beta-mannan endohydrolase-like protein
LOC_Os01g54300	-1.74998	down	Mannan endo-1,4-beta-mannosidase 2
LOC_Os03g43684	-1.18865	down	Centromere protein-like protein
LOC_Os02g40430	-1.17525	down	CLASP N terminal
LOC_Os01g65380	-0.915292	down	CRAL/TRIO domain
LOC_Os05g27820	-1.65801	down	CRAL/TRIO domain
LOC_Os06g45990	-1.36084	down	CRAL/TRIO domain
LOC_Os09g30330	-1.86838	down	CRAL/TRIO domain
LOC_Os10g36390	-2.22146	down	C-terminal peptide-binding protein 1
LOC_Os08g33100	-1.52284	down	C-terminus of histone H2A
LOC_Os08g08980	-1.50893	down	Cupin
LOC_Os12g39830	-1.65538	down	CycD5; 2
LOC_Os07g42860	-1.39391	down	Cyclin, N-terminal domain
LOC_Os08g13350	-1.32786	down	cysteine-type endopeptidase/ ubiquitin thiolesterase
LOC_Os01g11340	-1.51663	down	Cytochrome P450
LOC_Os02g44654	-2.72037	down	Cytochrome P450
LOC_Os04g33370	-2.80084	down	Cytochrome P450
LOC_Os04g47250	-2.60341	down	Cytochrome P450
LOC_Os05g01120	-0.730446	down	Cytochrome P450
LOC_Os11g32240	-1.12426	down	cytochrome P450 51
LOC_Os01g42520	-1.45983	down	DFOT1，
LOC_Os04g49560	-0.964303	down	DHHC palmitoyltransferase
LOC_Os11g07670	-1.56908	down	dirigent
LOC_Os02g36550	-1.87302	down	DNA / pantothenate metabolism flavoprotein
LOC_Os04g41810	-2.03379	down	DOMON domain
LOC_Os03g53690	-3.07973	down	Enoyl-(Acyl carrier protein) reductase
LOC_Os01g60900	-1.71211	down	Epidermal patterning factor proteins
LOC_Os02g51950	-1.40287	down	Epidermal patterning factor proteins
LOC_Os07g04020	-1.73978	down	Epidermal patterning factor proteins
LOC_Os07g07040	-0.863912	down	erythrocyte binding protein 3
LOC_Os11g26850	-0.760914	down	erythronate-4-phosphate dehydrogenase
LOC_Os01g70190	-1.04393	down	Exostosin family
LOC_Os01g04160	-1.55136	down	expressed protein
LOC_Os01g05480	-1.26351	down	expressed protein
LOC_Os01g12640	-1.83546	down	expressed protein
LOC_Os01g32849	-1.83313	down	expressed protein
LOC_Os01g34690	-1.65823	down	expressed protein
LOC_Os01g45700	-1.96651	down	expressed protein
LOC_Os01g46350	-1.91462	down	expressed protein
LOC_Os01g55000	-1.82199	down	expressed protein
LOC_Os01g55190	-2.39011	down	expressed protein
LOC_Os01g66200	-1.42248	down	expressed protein
LOC_Os01g67750	-0.87777	down	expressed protein
LOC_Os01g70390	-1.2848	down	expressed protein
LOC_Os02g03790	-2.16906	down	expressed protein
LOC_Os02g40410	-1.77313	down	expressed protein
LOC_Os02g52280	-2.08661	down	expressed protein
LOC_Os02g57140	-1.84137	down	expressed protein
LOC_Os03g02820	-1.23412	down	expressed protein
LOC_Os03g04830	-1.31414	down	expressed protein
LOC_Os03g47190	-1.90853	down	expressed protein
LOC_Os03g48626	-1.29288	down	expressed protein
LOC_Os03g56430	-1.05616	down	expressed protein
LOC_Os03g61080	-1.97643	down	expressed protein
LOC_Os03g64230	-1.05029	down	expressed protein
LOC_Os03g64320	-0.977422	down	expressed protein
LOC_Os04g01610	-1.98044	down	expressed protein
LOC_Os04g07830	-1.51444	down	expressed protein
LOC_Os04g07890	-1.32923	down	expressed protein
LOC_Os04g17680	-0.808217	down	expressed protein
LOC_Os04g21600	-1.11196	down	expressed protein
LOC_Os04g23140	-0.971657	down	expressed protein
LOC_Os04g31400	-1.78053	down	expressed protein
LOC_Os04g32030	-1.83681	down	expressed protein
LOC_Os04g33260	-1.41705	down	expressed protein
LOC_Os04g43670	-1.782	down	expressed protein
LOC_Os04g49060	-1.03309	down	expressed protein
LOC_Os04g51710	-0.948191	down	expressed protein
LOC_Os04g53350	-0.909685	down	expressed protein
LOC_Os04g54620	-2.31592	down	expressed protein
LOC_Os04g55600	-1.35834	down	expressed protein
LOC_Os04g57970	-1.35433	down	expressed protein
LOC_Os04g59330	-1.33835	down	expressed protein
LOC_Os04g59420	-1.59294	down	expressed protein
LOC_Os05g34130	-1.64299	down	expressed protein
LOC_Os05g34760	-1.19463	down	expressed protein
LOC_Os05g44610	-1.48421	down	expressed protein
LOC_Os06g03820	-1.80182	down	expressed protein
LOC_Os06g24540	-0.874881	down	expressed protein
LOC_Os06g33880	-1.47854	down	expressed protein
LOC_Os06g36050	-1.45524	down	expressed protein
LOC_Os07g09140	-1.04271	down	expressed protein
LOC_Os07g26440	-1.18145	down	expressed protein
LOC_Os07g37700	-1.56593	down	expressed protein
LOC_Os07g40150	-1.42728	down	expressed protein
LOC_Os07g40890	-1.35477	down	expressed protein
LOC_Os08g09170	-1.31104	down	expressed protein
LOC_Os08g24790	-1.58578	down	expressed protein
LOC_Os08g31760	-1.36173	down	expressed protein
LOC_Os08g34320	-2.04797	down	expressed protein
LOC_Os08g37300	-1.5528	down	expressed protein
LOC_Os08g41290	-2.17146	down	expressed protein
LOC_Os08g44760	-1.08766	down	expressed protein
LOC_Os09g04290	-0.730566	down	expressed protein
LOC_Os09g08710	-1.49011	down	expressed protein
LOC_Os09g28550	-1.19227	down	expressed protein
LOC_Os09g28850	-1.70063	down	expressed protein
LOC_Os09g31230	-1.65347	down	expressed protein
LOC_Os09g32010	-1.46911	down	expressed protein
LOC_Os09g36760	-1.32199	down	expressed protein
LOC_Os10g07480	-1.63069	down	expressed protein
LOC_Os10g21940	-0.918666	down	expressed protein
LOC_Os10g31810	-0.745457	down	expressed protein
LOC_Os10g37230	-2.17203	down	expressed protein
LOC_Os10g37240	-1.42542	down	expressed protein
LOC_Os10g37400	-1.41042	down	expressed protein
LOC_Os11g08090	-1.29037	down	expressed protein
LOC_Os11g14070	-2.52698	down	expressed protein
LOC_Os11g20360	-2.2376	down	expressed protein
LOC_Os11g26990	-2.77186	down	expressed protein
LOC_Os11g47730	-1.88519	down	expressed protein
LOC_Os11g48050	-1.22585	down	expressed protein
LOC_Os12g07160	-1.7902	down	expressed protein
LOC_Os12g13300	-1.29115	down	expressed protein
LOC_Os12g13340	-0.97011	down	expressed protein
LOC_Os12g34350	-1.18771	down	expressed protein
LOC_Os12g39160	-1.0724	down	expressed protein
LOC_Os12g41690	-1.83608	down	expressed protein
LOC_Os08g02230	-1.81931	down	FAD binding domain
LOC_Os03g12030	-0.809858	down	FAE1/Type III polyketide synthase-like protein
LOC_Os06g39750	-1.92885	down	FAE1/Type III polyketide synthase-like protein
LOC_Os09g19650	-3.14438	down	FAE1/Type III polyketide synthase-like protein
LOC_Os01g62380	-1.13257	down	Fasciclin domain
LOC_Os02g20540	-3.70714	down	Fasciclin domain
LOC_Os05g48890	-1.90454	down	Fasciclin domain
LOC_Os08g23180	-1.59693	down	Fasciclin domain
LOC_Os02g42660	-2.39909	down	Fatty acid desaturase
LOC_Os09g16920	-1.00092	down	Fatty acid desaturase
LOC_Os03g01820	-1.60929	down	Fatty acid hydroxylase superfamily
LOC_Os03g56820	-1.99283	down	Fatty acid hydroxylase superfamily
LOC_Os09g39410	-2.58227	down	Fatty acyl coA reductase
LOC_Os05g45210	-1.13655	down	Ferric reductase NAD binding domain
LOC_Os09g26660	-0.895886	down	Ferric reductase NAD binding domain
LOC_Os04g46110	-2.20479	down	fibroin heavy chain precursor
LOC_Os03g14250	-1.28476	down	Filament-like plant protein, long coiled-coil
LOC_Os04g55570	-1.22381	down	Filament-like plant protein, long coiled-coil
LOC_Os07g32340	-1.08216	down	Filament-like plant protein, long coiled-coil
LOC_Os01g33080	-2.18779	down	Fimbrin-2
LOC_Os04g53210	-0.980168	down	FMN-dependent dehydrogenase
LOC_Os01g67240	-1.6113	down	Formin Homology 2 Domain
LOC_Os02g32750	-0.848234	down	galactosyl transferase GMA12/MNN10 family
LOC_Os03g18820	-1.17945	down	galactosyl transferase GMA12/MNN10 family
LOC_Os01g65590	-1.38561	down	Galactosyltransferase
LOC_Os02g06400	-1.02811	down	GDP-fucose protein O-fucosyltransferase
LOC_Os02g49460	-1.58651	down	GDP-fucose protein O-fucosyltransferase
LOC_Os07g38490	-0.99212	down	GDP-fucose protein O-fucosyltransferase
LOC_Os07g43990	-1.35454	down	GDP-fucose protein O-fucosyltransferase
LOC_Os09g32320	-1.45319	down	GDP-fucose protein O-fucosyltransferase
LOC_Os01g11810	-1.49557	down	GDSL/SGNH-like Acyl-Esterase
LOC_Os03g18110	-1.7404	down	GDSL/SGNH-like Acyl-Esterase family
LOC_Os05g28830	-1.30201	down	GDSL/SGNH-like Acyl-Esterase family found in Pmr5 and Cas1p
LOC_Os06g10560	-1.10426	down	GDSL/SGNH-like Acyl-Esterase family found in Pmr5 and Cas1p
LOC_Os02g40440	-2.55367	down	OsGELP40，GDSL esterase/lipase protein
LOC_Os02g50000	-2.09636	down	OsGELP43
LOC_Os02g57110	-1.55721	down	OsGELP45
LOC_Os03g47940	-2.81697	down	OsGELP53
LOC_Os05g11910	-2.3577	down	OsGELP63
LOC_Os05g11950	-1.66368	down	OsGELP64
LOC_Os06g05550	-2.85519	down	OsGELP74
LOC_Os06g06250	-3.35974	down	OsGELP77
LOC_Os06g12410	-1.34683	down	OsGELP81
LOC_Os06g34120	-1.40245	down	OsGELP85
LOC_Os06g43044	-2.52505	down	OsGELP87
LOC_Os07g39750	-1.59947	down	OsGELP92
LOC_Os07g47210	-1.41116	down	OsGELP94
LOC_Os09g39430	-1.58272	down	OsGELP101
LOC_Os05g06110	-1.17928	down	Gelsolin repeat
LOC_Os09g26999	-1.84677	down	GGL domain
LOC_Os07g41590	-1.50538	down	gibberellin receptor GID1L2
LOC_Os05g31280	-1.79677	down	Gibberellin regulated protein
LOC_Os11g36940	-2.46074	down	glucan endo-1,3-beta-glucosidase
LOC_Os04g39610	-1.80054	down	Glycerophosphoryl diester phosphodiesterase family
LOC_Os06g21240	-1.38756	down	glycine rich protein family protein
LOC_Os06g01760	-0.857028	down	glycoside hydrolase
LOC_Os07g35940	-1.26464	down	OsBMY2
LOC_Os03g49600	-1.37274	down	Os3BGlu7
LOC_Os03g49610	-1.77813	down	Os3BGlu8
LOC_Os08g39870	-1.35155	down	OsBGlu28
LOC_Os09g31430	-3.16661	down	OsBGlu30
LOC_Os05g23924	-1.89993	down	Glycosyl hydrolase family 10
LOC_Os05g34320	-1.84704	down	Glycosyl hydrolase family 20, catalytic domain
LOC_Os11g44950	-1.39719	down	glycosyl hydrolase family 3
LOC_Os02g46910	-1.59174	down	OsXTR3
LOC_Os03g13570	-2.31883	down	OsXTH28
LOC_Os07g29750	-2.35952	down	OsXTH21
LOC_Os08g13920	-1.54398	down	OsXTH8
LOC_Os10g02770	-1.84823	down	OsXTH27
LOC_Os11g33270	-2.35123	down	OsXTH2
LOC_Os02g53200	-1.34548	down	OsGns9
LOC_Os03g46660	-1.29074	down	Glycosyl hydrolases family 17
LOC_Os10g07290	-2.73072	down	glycosyl hydrolases family 17
LOC_Os01g44970	-2.14444	down	Glycosyl hydrolases family 28
LOC_Os02g15690	-2.67079	down	Glycosyl hydrolases family 28
LOC_Os03g03350	-1.66125	down	Glycosyl hydrolases family 28
LOC_Os05g46510	-1.38707	down	Glycosyl hydrolases family 28
LOC_Os05g50260	-2.09287	down	Glycosyl hydrolases family 28
LOC_Os01g03950	-0.909879	down	Glycosyl hydrolases family 31
LOC_Os06g46284	-1.10243	down	Glycosyl hydrolases family 31
LOC_Os06g46340	-2.70188	down	Glycosyl hydrolases family 31
LOC_Os01g65460	-1.82722	down	OsBgal4
LOC_Os02g12730	-3.58541	down	OsBgal7
LOC_Os03g06940	-3.16705	down	OsBGal1
LOC_Os06g37560	-1.64797	down	OsBGal2
LOC_Os01g39830	-1.19919	down	OsBgal3
LOC_Os03g47530	-1.70509	down	OsGATL2，glycosyl transferase 8 domain containing protein
LOC_Os02g35020	-1.511	down	OsPGSIP-A3
LOC_Os03g08600	-0.944806	down	OsPGSIP-A2
LOC_Os06g12280	-1.9985	down	Glycosyl transferase family 8
LOC_Os07g48370	-1.16361	down	OsGAUT16
LOC_Os02g09930	-1.97321	down	OsCSLA1
LOC_Os03g56060	-1.80117	down	OsCSLC9
LOC_Os05g43530	-1.26826	down	OsCSLC7
LOC_Os07g43710	-1.3605	down	OsCSLA7
LOC_Os04g55670	-1.43964	down	OsGT43B
LOC_Os06g47340	-0.911859	down	OsGT43J，Glycosyltransferase family 43
LOC_Os07g49370	-1.35751	down	OsGT43C
LOC_Os01g02940	-1.23016	down	glycosyltransferase protein
LOC_Os06g44540	-0.885832	down	GMC oxidoreductase
LOC_Os08g31030	-2.5293	down	GMC oxidoreductase
LOC_Os09g19930	-2.52152	down	GMC oxidoreductase
LOC_Os03g63710	-0.823553	down	GTPase activating protein for Arf
LOC_Os07g41200	-2.67413	down	GW7, Regulation of grain size and shape
LOC_Os01g44069	-1.53423	down	haloacid dehalogenase-like hydrolase
LOC_Os01g63580	-2.52834	down	haloacid dehalogenase-like hydrolase
LOC_Os01g74152	-1.72678	down	Haloacid dehalogenase-like hydrolase
LOC_Os05g37600	-1.67663	down	haloacid dehalogenase-like hydrolase
LOC_Os11g05860	-1.02259	down	harpin-induced protein 1 domain containing protein
LOC_Os12g08720	-1.46488	down	H-BTB8 - Bric-a-Brac, Tramtrack, Broad Complex BTB
LOC_Os07g33630	-0.834809	down	HEAT repeats
LOC_Os11g05010	-1.94097	down	heavy-metal-associated domain-containing protein
LOC_Os12g05040	-1.67166	down	heavy-metal-associated domain-containing protein
LOC_Os03g17100	-1.26077	down	histone H2A
LOC_Os10g28230	-2.17053	down	Histone H2A
LOC_Os01g64640	-1.48773	down	Histone H3
LOC_Os03g06670	-1.62336	down	histone H2A
LOC_Os06g06460	-2.224	down	histone H3
LOC_Os02g45940	-1.62923	down	Histone H4
LOC_Os03g02780	-1.70282	down	histone H4
LOC_Os05g02300	-2.50185	down	histone H2A
LOC_Os08g38300	-1.8142	down	histone H2B.2
LOC_Os05g36280	-2.43975	down	histone H3
LOC_Os11g05730	-1.34005	down	histone H3
LOC_Os02g15810	-2.44407	down	HMG (high mobility group) box
LOC_Os03g05520	-1.26468	down	HR-like lesion-inducing
LOC_Os03g45340	-1.4689	down	Hsp20/alpha crystallin family
LOC_Os09g17660	-2.6619	down	Hsp20/alpha crystallin family
LOC_Os11g38920	-1.17261	down	HVA22
LOC_Os01g19870	-1.13427	down	hydrolase
LOC_Os06g07220	-3.22091	down	Hydrophobic seed protein
LOC_Os09g31970	-1.56831	down	Hydroxymethylglutaryl-coenzyme A reductase
LOC_Os07g05470	-1.5163	down	Ig domain of plant-specific actin-binding protein
LOC_Os06g08080	-1.32465	down	Inorganic H+ pyrophosphatase
LOC_Os05g02310	-1.031	down	Inorganic pyrophosphatase
LOC_Os05g03190	-0.933623	down	IQ calmodulin-binding motif
LOC_Os06g40850	-1.79114	down	IQ calmodulin-binding motif
LOC_Os11g43590	-1.19282	down	kelch repeat protein
LOC_Os12g35350	-1.44687	down	kelch repeat protein
LOC_Os01g15540	-1.39406	down	Kinesin motor domain
LOC_Os01g54080	-1.31833	down	Kinesin motor domain
LOC_Os02g43130	-0.754071	down	Kinesin motor domain
LOC_Os02g53520	-1.11443	down	Kinesin motor domain
LOC_Os03g18980	-1.48383	down	Kinesin motor domain
LOC_Os03g56260	-1.08953	down	Kinesin motor domain
LOC_Os04g57140	-1.01745	down	Kinesin motor domain
LOC_Os05g02670	-1.57051	down	Kinesin motor domain
LOC_Os05g38480	-1.4833	down	Kinesin motor domain
LOC_Os09g35890	-2.28107	down	Kinesin, motor region domain containing protein
LOC_Os12g36100	-1.72268	down	kinesin-4
LOC_Os10g36880	-1.86259	down	kinesin-like protein
LOC_Os07g44400	-1.32188	down	Kinesin-like protein KIN-12E
LOC_Os12g41200	-1.36595	down	KIP1-like domain containing protein
LOC_Os03g01980	-1.64563	down	KIP1-like protein
LOC_Os03g06510	-1.7793	down	KIP1-like protein
LOC_Os04g58860	-1.24687	down	Late embryogenesis abundant protein
LOC_Os08g01220	-0.754268	down	Late embryogenesis abundant protein
LOC_Os08g43350	-1.75244	down	Lecithin retinol acyltransferase
LOC_Os07g01100	-1.88626	down	Legume lectin domain
LOC_Os01g02060	-2.79794	down	Leucine rich repeat
LOC_Os01g08470	-1.93483	down	Leucine rich repeat
LOC_Os01g60670	-1.57998	down	Leucine rich repeat
LOC_Os02g40260	-5.16503	down	Leucine rich repeat
LOC_Os03g21730	-2.89402	down	Leucine rich repeat
LOC_Os03g58110	-1.38236	down	Leucine rich repeat
LOC_Os04g42620	-1.42329	down	Leucine rich repeat
LOC_Os05g07820	-1.37981	down	Leucine rich repeat
LOC_Os05g08770	-1.26521	down	Leucine rich repeat
LOC_Os05g09640	-1.80687	down	Leucine rich repeat
LOC_Os05g33690	-2.63428	down	Leucine rich repeat
LOC_Os05g40050	-2.0259	down	Leucine rich repeat
LOC_Os06g28480	-1.86808	down	Leucine rich repeat
LOC_Os07g05740	-1.51602	down	Leucine rich repeat
LOC_Os07g31500	-1.74444	down	Leucine rich repeat
LOC_Os07g38130	-2.11159	down	Leucine rich repeat
LOC_Os12g44090	-1.48576	down	leucine-rich repeat family protein
LOC_Os10g25090	-1.17653	down	leucine-rich repeat kinase
LOC_Os01g04720	-1.36166	down	LRR receptor-like serine/threonine-protein kinase
LOC_Os12g41180	-1.62424	down	LSTK-1-like kinase
LOC_Os12g29160	-2.08155	down	LTPL105 - Protease inhibitor/seed storage/LTP family protein
LOC_Os11g02330	-3.64311	down	LTPL22 - Protease inhibitor/seed storage/LTP family protein
LOC_Os05g38720	-1.02159	down	Lung seven transmembrane receptor
LOC_Os09g27890	-2.22084	down	LysM domain
LOC_Os04g44780	-1.86973	down	Lytic transglycolase
LOC_Os04g16450	-2.19947	down	Major intrinsic protein
LOC_Os06g22960	-1.2529	down	Major intrinsic protein
LOC_Os01g74550	-1.1905	down	Malectin-like domain
LOC_Os07g31840	-1.65111	down	Malectin-like domain
LOC_Os05g14590	-2.14381	down	MCM P-loop domain
LOC_Os11g29380	-1.49262	down	MCM2 - Putative minichromosome maintenance MCM complex subunit 2
LOC_Os02g13660	-2.20772	down	meiosis 5
LOC_Os06g12610	-1.56422	down	Membrane transport protein
LOC_Os01g58550	-3.72178	down	Methyladenine glycosylase
LOC_Os06g44050	-1.24415	down	Methyladenine glycosylase
LOC_Os01g03750	-1.14013	down	MHZ4, Regulation of ethylen response
LOC_Os02g48830	-1.4522	down	Microtubule associated protein (MAP65/ASE1 family)
LOC_Os06g20370	-1.92303	down	Microtubule associated protein (MAP65/ASE1 family)
LOC_Os10g35580	-1.69952	down	Microtubule-associated protein EB1-like protein
LOC_Os11g07912	-1.64612	down	MLO domain containing protein
LOC_Os02g31850	-1.38576	down	MULE transposase domain
LOC_Os04g28580	-1.59568	down	MULE transposase domain
LOC_Os01g61160	-1.37026	down	Multicopper oxidase
LOC_Os01g63190	-1.25728	down	Multicopper oxidase
LOC_Os05g38410	-1.51689	down	Multicopper oxidase
LOC_Os06g37080	-2.04674	down	Multicopper oxidase
LOC_Os06g46500	-2.95293	down	Multicopper oxidase
LOC_Os07g02810	-2.01593	down	Multicopper oxidase
LOC_Os07g32660	-2.05184	down	Multicopper oxidase
LOC_Os09g04050	-1.42694	down	NAD dependent epimerase/dehydratase family
LOC_Os01g71280	-1.66315	down	NAD-dependent glycerol-3-phosphate dehydrogenase C-terminus
LOC_Os03g14900	-1.33749	down	NB-ARC domain
LOC_Os01g07570	-1.54339	down	Neprosin
LOC_Os03g59240	-1.53338	down	Neprosin
LOC_Os05g07764	-1.73692	down	Neprosin
LOC_Os07g10530	-3.16779	down	Neprosin
LOC_Os07g38590	-2.13519	down	Neprosin
LOC_Os01g54670	-1.54792	down	NFACT protein RNA binding domain
LOC_Os02g49770	-1.71477	down	NHL repeat
LOC_Os08g31970	-0.845023	down	NHL repeat-containing protein
LOC_Os01g01190	-1.69619	down	Non-specific phospholipase C6
LOC_Os03g10800	-1.37136	down	NPH3 family
LOC_Os03g55830	-2.05962	down	NPH3 family
LOC_Os04g57800	-1.75832	down	NPH3 family
LOC_Os07g39850	-1.4943	down	NPH3 family
LOC_Os03g01710	-0.884361	down	N-terminal C2 in EEIG1 and EHBP1 proteins
LOC_Os07g46480	-4.07274	down	Nucleoid DNA-binding-like protein
LOC_Os05g32120	-0.945453	down	Nucleotide-diphospho-sugar transferase
LOC_Os03g16150	-1.0149	down	Nucleotidyl transferase
LOC_Os05g50380	-1.2643	down	Nucleotidyl transferase
LOC_Os10g28060	-2.10885	down	ONI2, Fatty acid elongase
LOC_Os08g38400	-1.1662	down	OPT oligopeptide transporter protein
LOC_Os01g18670	-1.01734	down	OsABCB1, ABCB1, OsPGP1, OsMDR4
LOC_Os02g46680	-2.99973	down	OsABCB11, ABC transporter transmembrane region
LOC_Os04g54930	-2.03743	down	OsABCB16, ABC transporter B family member 19
LOC_Os08g45030	-2.00576	down	OsABCB22, ABC transporter transmembrane region
LOC_Os06g06440	-1.42834	down	OsABCC15, ABC transporter
LOC_Os05g31910	-1.83465	down	OsABCG13, ABC-2 type transporter
LOC_Os06g30730	-2.06468	down	OsABCG14, ABC-2 type transporter
LOC_Os10g35180	-1.46711	down	OsABCG26
LOC_Os01g08260	-2.59449	down	OsABCG31
LOC_Os03g17350	-1.34538	down	OsABCG5, ABC transporter G family member 5
LOC_Os02g49720	-1.79342	down	OsALDH2B5, Aldehyde dehydrogenase family
LOC_Os01g50010	-0.814978	down	OsANTH1
LOC_Os01g03340	-2.35017	down	OsAPIP4
LOC_Os01g03360	-2.24164	down	OsBBPI
LOC_Os03g42630	-1.6531	down	ONAC6, No apical meristem (NAM) protein
LOC_Os06g43220	-1.45946	down	OsERF TF
LOC_Os06g40150	-2.4511	down	OsERF1, OsWR2
LOC_Os05g32270	-1.30939	down	OsERF142
LOC_Os02g10760	-1.35549	down	OsERF3, Ethylene-responsive transcription factor WIN1
LOC_Os06g46410	-1.04988	down	OsARF17, Auxin response factor
LOC_Os04g57610	-1.13684	down	OsARF8, Transcription factor
LOC_Os02g46560	-1.89984	down	OsbHLH049
LOC_Os03g58830	-1.60694	down	OsbHLH089
LOC_Os06g41060	-1.90219	down	OsbHLH095
LOC_Os01g51140	-0.889354	down	OsbHLH118, Transcription factor LATE FLOWERING
LOC_Os04g47080	-2.01533	down	OsbHLH13, Anthocyanin biosynthesis
LOC_Os06g50900	-1.36098	down	OsbHLH155, transcription factor
LOC_Os03g21970	-1.55958	down	OsbHLH166
LOC_Os03g19780	-1.50393	down	OsbHLH176
LOC_Os11g25560	-2.10939	down	BHLH transcription factor
LOC_Os03g21800	-1.54568	down	OsbZIP30
LOC_Os06g10880	-1.2687	down	OsbZIP46, bZIP transcription factor
LOC_Os05g44400	-1.28462	down	OsGATA1, GATA transcription factor 12
LOC_Os10g40810	-1.65986	down	OsGATA7
LOC_Os06g04870	-1.40004	down	OsHox2,Homeodomain transcription factor
LOC_Os03g07450	-2.3133	down	OsHox21, Homeodomain
LOC_Os10g26500	-1.68697	down	OsHox23
LOC_Os02g01380	-1.5582	down	OsMSL08, Myb/SANT-like DNA-binding domain
LOC_Os02g43300	-1.69368	down	OsMSL15, Myb/SANT-like DNA-binding domain
LOC_Os04g45750	-2.27093	down	OsMSL22, Myb/SANT-like DNA-binding domain
LOC_Os03g02240	-2.55847	down	OsMYB transcription factor
LOC_Os08g33660	-1.89586	down	OsMYB106, Myb-like DNA-binding domain
LOC_Os03g25550	-2.06584	down	OsMYB2
LOC_Os01g49160	-1.77377	down	OsMYB36, OsRGN1, REGULATOR OF GRAIN NUMBER1
LOC_Os07g44090	-1.72759	down	OsMYB86, Myb-like DNA-binding domain
LOC_Os01g55100	-0.961325	down	OsPCF7, Plant-specific transcription factor, miR319 target gene
LOC_Os06g10600	-1.71605	down	OsROC8, Homeodomain transcription factor
LOC_Os03g31880	-1.36373	down	OsSHR2, GRAS transcription factor
LOC_Os01g69830	-0.781636	down	OsSPL2, transcription factor
LOC_Os01g11550	-1.67091	down	OsTCP1, OsPCF5
LOC_Os07g05720	-1.04289	down	OsTCP21; OsTCP14, TCP family transcription factor
LOC_Os02g43560	-1.23132	down	OsWRKY34
LOC_Os04g39570	-1.37607	down	OsWRKY35
LOC_Os07g06620	-1.36825	down	OsYAB1, YABBY family transcription factor
LOC_Os01g52050	-0.871294	down	OsBRI1, DWARF 61
LOC_Os10g42620	-1.01619	down	OsCCR3
LOC_Os10g07210	-1.46621	down	OsCIA
LOC_Os01g70100	-1.69275	down	OsDHHC4, DHHC palmitoyltransferase
LOC_Os11g10590	-2.21946	down	OsDT11
LOC_Os03g59340	-0.69269	down	OsCESA2，Cellulose synthase
LOC_Os03g62090	-1.87611	down	OsCESA5
LOC_Os05g08370	-1.55389	down	OsCESA1
LOC_Os07g10770	-1.3403	down	OsCESA8
LOC_Os07g14850	-1.36234	down	OsCESA6
LOC_Os07g36630	-1.86192	down	OsCSLF8
LOC_Os08g06380	-1.46632	down	OsCSLF6
LOC_Os09g25490	-1.42404	down	OsCESA9
LOC_Os01g54620	-1.26711	down	OsCESA4, BC7, Bc7(t)，Cellulose synthase
LOC_Os10g32980	-1.28601	down	OsCESA7
LOC_Os10g40720	-2.01156	down	OsEXPB3
LOC_Os10g40730	-3.37228	down	OsEXPB4
LOC_Os10g40700	-2.53134	down	OsEXPB6
LOC_Os01g60770	-1.45729	down	OsEXPA2
LOC_Os02g44108	-1.61336	down	OsEXPB11
LOC_Os02g51040	-2.43394	down	OsEXPA5
LOC_Os03g60720	-2.92816	down	OsEXPA7
LOC_Os04g49410	-1.27274	down	OsEXPA10
LOC_Os05g39990	-2.10536	down	OsEXPA4
LOC_Os10g22590	-2.21573	down	OsEXTL,OsExtensin-like gene
LOC_Os11g01340	-1.231	down	OsFAD3
LOC_Os12g01370	-1.768	down	OsFAD3
LOC_Os12g43363	-2.65509	down	OsFAH1
LOC_Os01g59180	-0.945822	down	OsFbox045, F-box domain
LOC_Os03g20500	-1.39235	down	OsFbox137
LOC_Os04g52830	-1.70518	down	OsFbox232
LOC_Os07g09710	-1.08739	down	OsFbox347, F-box domain
LOC_Os10g20710	-1.54821	down	OsFH4
LOC_Os01g22660	-1.19426	down	OsGELP15, OsGELP15a, OsGELP15b, OsGELP15c
LOC_Os01g18170	-2.15456	down	OsGLP1-2, Germin-like protein 1-1
LOC_Os01g48960	-0.744418	down	OsGOGAT1, Glutamine amidotransferases class-II
LOC_Os06g15620	-3.1124	down	OsGSR1, GA-stimulated transcript family gene
LOC_Os07g06470	-1.24109	down	OsHAP2J, Nuclear transcription factor Y subunit A-10
LOC_Os07g41600	-1.43269	down	OsHIPP7
LOC_Os03g54050	-1.28403	down	OsHIPP8
LOC_Os01g03490	-1.52028	down	OsHMP1
LOC_Os11g30560	-1.55508	down	OsHSD1
LOC_Os12g40900	-1.48903	down	OsIAA3
LOC_Os01g39110	-1.11703	down	OsIDD11
LOC_Os09g27650	-1.41596	down	OsIDD13, Protein indeterminate-domain 14
LOC_Os07g44180	-1.40889	down	OsLti6a, low temperature induced gene 6a
LOC_Os05g39850	-1.88993	down	OsMCM3, DNA replication licensing factor
LOC_Os02g55410	-1.39384	down	OsMCM5, DNA replication licensing factor
LOC_Os12g42876	-0.733555	down	OsMETS1
LOC_Os04g01160	-1.1899	down	OsMHZ2
LOC_Os02g58214	-1.53266	down	OsmiR396f
LOC_Os01g55280	-1.82004	down	OsMY1, Myosin heavy chain-like protein
LOC_Os02g13870	-1.77635	down	OsNIP1; 1, Major intrinsic protein
LOC_Os10g40600	-1.47725	down	OsNRT1.1B; OsNPF6.5
LOC_Os01g43610	-1.5772	down	OsOFP2, Hormonal homeostasis
LOC_Os02g52040	-1.90219	down	OsPHI-1, PHOSPHATE-INDUCED 1 homolog
LOC_Os03g55090	-0.938136	down	OsPho1, Alpha-1,4 glucan phosphorylase L isozyme
LOC_Os02g50960	-0.948988	down	OsPIN1b, Auxin efflux carrier component 1
LOC_Os06g40170	-1.65394	down	OsPLDa4, Phospholipase D C terminal
LOC_Os10g31910	-1.52061	down	OsPLL12, PLL12
LOC_Os01g21034	-3.06894	down	OsPME3, pectin methylesterase 3
LOC_Os01g15830	-2.04217	down	OsPOX1
LOC_Os03g18970	-1.89729	down	OsPP2C33, protein phosphatase 2C33
LOC_Os10g06000	-1.50006	down	OsPRP1; OsPRP1.4
LOC_Os10g05750	-4.23887	down	OsPRP3
LOC_Os10g39170	-2.11123	down	OsPRX128
LOC_Os11g35310	-1.20725	down	OsPSK7
LOC_Os01g69290	-2.01835	down	OsRBG1-L
LOC_Os04g58960	-1.22349	down	OsRLR4, root growth regulation
LOC_Os09g36680	-1.62344	down	OsRNS4
LOC_Os09g36700	-1.49338	down	OsRNS5
LOC_Os03g11540	-1.62566	down	OsRPA1, Replication factor-A C terminal domain
LOC_Os01g22010	-1.07192	down	OsSAM2, SAM2, OsSAMS2, OS-SAMS2
LOC_Os02g24700	-3.2649	down	OsSAUR8, Auxin-induced SAUR-like protein
LOC_Os07g49140	-1.85154	down	OsSCAR4, Suppressor of cAMP Receptor-Like Protein 4
LOC_Os11g27329	-1.08564	down	OsSCP62 - Putative Serine Carboxypeptidase
LOC_Os11g31980	-2.10902	down	OsSCP63 - Putative Serine Carboxypeptidase
LOC_Os01g07630	-0.919512	down	OsSERL5, BRASSINOSTEROID INSENSITIVE 1-associated receptor kinase
LOC_Os04g08450	-1.46506	down	OsSFL1, Mediation of periodic histone deacetylation
LOC_Os01g56320	-1.44149	down	OsSub4, Subtilase family
LOC_Os10g38080	-1.62562	down	OsSub61
LOC_Os01g52130	-1.17592	down	OsSULTR3，Sulfate transporter 3.1
LOC_Os02g30910	-1.43904	down	OsSWEET15, Sugar efflux transporter for intercellular exchange
LOC_Os02g19820	-0.757913	down	OsSWEET4, Sugar efflux transporter
LOC_Os02g25230	-1.15638	down	OsTAC4, regulation of tiller angle
LOC_Os01g46400	-1.46021	down	OsTBL57, trichome birefringence-like 19
LOC_Os08g40420	-0.87365	down	OsTCF, ternary complex factor
LOC_Os04g02510	-1.55	down	OsTIF1, Transcriptional inhibitor of auxin biosynthesis
LOC_Os04g59380	-1.38545	down	OsTIF2, TAA1 transcriptional inhibition factor
LOC_Os01g18050	-1.82203	down	OsTUB1, Tubulin beta-1 chain
LOC_Os01g68890	-1.72095	down	P21-Rho-binding domain
LOC_Os04g01710	-1.31997	down	Papain family cysteine protease
LOC_Os04g39150	-1.4579	down	Pathogenesis-related protein Bet v 1 family
LOC_Os02g56480	-1.39334	down	PB1 domain
LOC_Os04g05050	-3.20248	down	Pectate lyase
LOC_Os01g66830	-1.34624	down	Pectinacetylesterase
LOC_Os04g51340	-1.51182	down	Pectinacetylesterase
LOC_Os07g44070	-1.42939	down	Pectinacetylesterase
LOC_Os10g40290	-1.55206	down	Pectinacetylesterase
LOC_Os01g65790	-1.48269	down	Pectinesterase
LOC_Os06g09340	-2.18239	down	Pectinesterase
LOC_Os01g62630	-1.63691	down	Peptidase aspartic, catalytic domain containing protein
LOC_Os04g58840	-2.02148	down	Peptidase aspartic, catalytic domain containing protein
LOC_Os10g02100	-1.37838	down	peptide transporter
LOC_Os02g50820	-1.99368	down	Permease family
LOC_Os07g30810	-1.37552	down	Permease family
LOC_Os02g14160	-1.30285	down	Peroxidase
LOC_Os03g02920	-2.11844	down	Peroxidase
LOC_Os04g42100	-1.5201	down	Peroxidase
LOC_Os04g59190	-1.13099	down	Peroxidase
LOC_Os06g48030	-1.66791	down	Peroxidase
LOC_Os07g01370	-1.40341	down	Peroxidase
LOC_Os07g48060	-1.63455	down	Peroxidase
LOC_Os10g02040	-1.95585	down	Peroxidase
LOC_Os12g34524	-3.96457	down	peroxidase precursor
LOC_Os08g02120	-1.06982	down	pfkB family carbohydrate kinase
LOC_Os08g37840	-1.36608	down	Phosphate-induced protein 1 conserved region
LOC_Os12g42250	-1.52304	down	PINE1; DEC1
LOC_Os06g49760	-1.76276	down	Plant invertase/pectin methylesterase inhibitor
LOC_Os10g40420	-2.69521	down	Plant lipid transfer protein and hydrophobic protein
LOC_Os04g59520	-1.23271	down	Plant phosphoribosyltransferase C-terminal
LOC_Os05g30750	-1.46522	down	Plant phosphoribosyltransferase C-terminal
LOC_Os05g35480	-2.14352	down	Plant phosphoribosyltransferase C-terminal
LOC_Os06g32600	-1.9556	down	Plant thionin
LOC_Os07g46240	-0.650023	down	Plasma-membrane choline transporter
LOC_Os02g43660	-1.46597	down	Plastocyanin-like domain
LOC_Os07g02200	-1.98781	down	Plastocyanin-like domain
LOC_Os08g01310	-1.54763	down	PLC-like phosphodiesterase
LOC_Os11g01370	-0.86271	down	PMR5
LOC_Os11g43750	-0.877703	down	polygalacturonase
LOC_Os12g36810	-2.39544	down	polygalacturonase
LOC_Os08g39550	-2.2083	down	Polygalacturonase-inhibiting protein 6
LOC_Os01g61170	-1.2368	down	PRA1 family protein
LOC_Os11g01610	-1.48866	down	prenylated rab acceptor
LOC_Os08g42040	-1.07017	down	Probable lipid transfer
LOC_Os02g15820	-1.70469	down	Probable zinc-ribbon domain
LOC_Os05g50910	-2.06039	down	Probable zinc-ribbon domain
LOC_Os05g13940	-1.75163	down	Procyclic acidic repetitive protein (PARP)
LOC_Os01g46340	-2.5164	down	proline-rich family protein
LOC_Os07g23640	-2.81763	down	Proline-rich glycoprotein
LOC_Os07g23660	-2.50684	down	Proline-rich glycoprotein
LOC_Os02g47420	-2.02681	down	PRONE (Plant-specific Rop nucleotide exchanger)
LOC_Os05g38000	-1.26081	down	PRONE (Plant-specific Rop nucleotide exchanger)
LOC_Os07g29780	-1.37192	down	PRONE (Plant-specific Rop nucleotide exchanger)
LOC_Os01g62990	-1.54794	down	PRONE (Plant-specific Rop nucleotide exchanger), OsRacGEF1
LOC_Os03g61040	-1.31516	down	Protein GRAVITROPIC IN THE LIGHT 1
LOC_Os03g16010	-1.09454	down	OsBAK1-1D735:D789
LOC_Os01g61590	-0.985496	down	OsCDPK3
LOC_Os03g43670	-1.8825	down	OsCR4
LOC_Os01g56330	-1.69639	down	OsCrRLK1L5
LOC_Os02g43740	-1.54348	down	OsD6PKL3.1
LOC_Os01g53840	-1.79417	down	OsLysM-RLK4
LOC_Os01g64490	-1.02332	down	OsNek5
LOC_Os12g01770	-1.28012	down	OsPP123
LOC_Os05g48150	-1.76263	down	OsPP2A,Protein phosphatase 2A regulatory B
LOC_Os11g01790	-2.58825	down	OsPP2C73
LOC_Os01g41730	-1.39859	down	OsRLCK41
LOC_Os03g61010	-1.29992	down	OsRLCK119
LOC_Os05g32170	-1.03351	down	OsRLCK186
LOC_Os06g10230	-2.82632	down	OsRLCK204
LOC_Os07g04190	-1.89241	down	OsRLCK222
LOC_Os07g06570	-1.56318	down	OsRLCK223
LOC_Os08g39590	-2.21166	down	OsRLCK257
LOC_Os11g12620	-1.43126	down	OsRLCK320
LOC_Os03g12250	-1.61636	down	OsRLCK377
LOC_Os02g53720	-2.65592	down	OsRLCK85
LOC_Os03g12730	-2.22193	down	OsRLK1
LOC_Os06g03970	-2.64159	down	OsSIK1
LOC_Os04g59320	-1.60504	down	OsSPARK2
LOC_Os01g60330	-1.59911	down	Protein kinase domain
LOC_Os03g03570	-2.69044	down	Protein kinase domain
LOC_Os04g55620	-1.62284	down	Protein kinase domain
LOC_Os05g03450	-1.32252	down	Protein kinase domain
LOC_Os05g39080	-1.38468	down	Protein kinase domain
LOC_Os05g40200	-1.51313	down	Protein kinase domain
LOC_Os06g42800	-1.6662	down	Protein kinase domain
LOC_Os06g43170	-2.85641	down	Protein kinase domain
LOC_Os08g05290	-2.12074	down	Protein kinase domain
LOC_Os09g02250	-1.83365	down	Protein kinase domain
LOC_Os01g42294	-2.13099	down	Protein kinase domain，OsRPK1
LOC_Os01g09860	-2.11221	down	Protein tyrosine and serine/threonine kinase
LOC_Os01g39600	-2.43552	down	Protein tyrosine and serine/threonine kinase
LOC_Os03g18430	-1.32888	down	Protein tyrosine and serine/threonine kinase
LOC_Os03g20450	-2.40197	down	Protein tyrosine and serine/threonine kinase
LOC_Os03g51440	-1.129	down	Protein tyrosine and serine/threonine kinase
LOC_Os03g57780	-2.25902	down	Protein tyrosine and serine/threonine kinase
LOC_Os04g43020	-1.42395	down	Protein tyrosine and serine/threonine kinase
LOC_Os04g58700	-1.38747	down	Protein tyrosine and serine/threonine kinase
LOC_Os05g42210	-1.23272	down	Protein tyrosine and serine/threonine kinase
LOC_Os06g38970	-1.37257	down	Protein tyrosine and serine/threonine kinase
LOC_Os07g07230	-2.17516	down	Protein tyrosine and serine/threonine kinase
LOC_Os07g37810	-1.65441	down	Protein tyrosine and serine/threonine kinase
LOC_Os08g17410	-1.46907	down	Protein tyrosine and serine/threonine kinase
LOC_Os08g45060	-1.67685	down	Protein tyrosine and serine/threonine kinase
LOC_Os10g38800	-3.07687	down	Serine/threonine protein kinase
LOC_Os10g35450	-1.28094	down	Serine/threonine protein kinase-related domain containing protein
LOC_Os01g21960	-1.1352	down	serine/threonine-protein kinase
LOC_Os01g44110	-2.42685	down	serine/threonine-protein kinase
LOC_Os05g33080	-1.92917	down	serine/threonine-protein kinase
LOC_Os01g53640	-2.28694	down	tyrosine and serine/threonine kinase
LOC_Os02g09740	-1.81423	down	tyrosine and serine/threonine kinase
LOC_Os03g63740	-1.22419	down	Protein NUCLEAR FUSION DEFECTIVE 2
LOC_Os04g50204	-1.03374	down	protein transport protein-related
LOC_Os05g02820	-1.73441	down	protein transport protein-related
LOC_Os03g46910	-0.932931	down	Pyruvate kinase, barrel domain
LOC_Os01g62920	-0.896299	down	qSH1, Associated with HOX
LOC_Os03g10820	-1.08569	down	QWRF family
LOC_Os03g55470	-1.35053	down	QWRF family
LOC_Os05g43576	-1.35059	down	Radical SAM superfamily
LOC_Os12g35670	-1.91588	down	RALFL4 - Rapid ALkalinization Factor RALF family protein
LOC_Os04g31520	-2.38279	down	Rapid ALkalinization Factor RALF family protein
LOC_Os02g02840	-1.27744	down	Ras family
LOC_Os10g41310	-1.18705	down	REL2; OsDLT10
LOC_Os02g52810	-0.901895	down	Remorin, C-terminal region
LOC_Os09g28300	-2.494	down	Remorin, C-terminal region
LOC_Os02g58220	-2.06031	down	Replication protein A C terminal
LOC_Os01g12650	-1.44873	down	Reticulon
LOC_Os05g47690	-1.67132	down	Reticulon
LOC_Os08g17870	-1.18279	down	Reticulon
LOC_Os01g18080	-0.661365	down	retrotransposon protein
LOC_Os01g47200	-1.07566	down	retrotransposon protein
LOC_Os02g43640	-2.02351	down	retrotransposon protein
LOC_Os04g28820	-1.58654	down	retrotransposon protein
LOC_Os04g34170	-2.50194	down	retrotransposon protein
LOC_Os05g03120	-1.60538	down	retrotransposon protein
LOC_Os06g01960	-1.5283	down	retrotransposon protein
LOC_Os07g40130	-3.18253	down	retrotransposon protein
LOC_Os07g40850	-0.979813	down	retrotransposon protein
LOC_Os07g40900	-3.35141	down	retrotransposon protein
LOC_Os08g16820	-1.35026	down	retrotransposon protein
LOC_Os08g16830	-1.36516	down	retrotransposon protein
LOC_Os09g06220	-3.32458	down	retrotransposon protein
LOC_Os12g01900	-1.32309	down	retrotransposon protein
LOC_Os01g11920	-1.53594	down	Reverse transcriptase
LOC_Os07g41360	-1.45402	down	Reversibly glycosylated polypeptide
LOC_Os02g48730	-2.14646	down	RHO protein GDP dissociation inhibitor
LOC_Os02g55370	-0.980647	down	Ribosomal L39 protein
LOC_Os03g21040	-1.22135	down	Ricin-type beta-trefoil lectin domain-like
LOC_Os09g12720	-2.78831	down	RING-H2 zinc finger domain
LOC_Os02g45540	-0.889348	down	RmlD substrate binding domain
LOC_Os01g65550	-1.20627	down	RNA recognition motif. (a.k.a. RRM, RBD, or RNP domain)
LOC_Os01g71200	-1.409	down	RNA recognition motif. (a.k.a. RRM, RBD, or RNP domain)
LOC_Os05g30980	-0.861238	down	RNA recognition motif. (a.k.a. RRM, RBD, or RNP domain)
LOC_Os03g56380	-1.14603	down	S-adenosyl-L-methionine-dependent methyltransferase
LOC_Os04g48230	-0.813704	down	S-adenosyl-L-methionine-dependent methyltransferase
LOC_Os04g33690	-1.58167	down	Sec23/Sec24 trunk domain
LOC_Os10g39420	-1.16361	down	seed-specific protein kinase
LOC_Os11g34720	-3.22886	down	Ser/Thr protein phosphatase family protein
LOC_Os11g35080	-1.37484	down	Ser/Thr protein phosphatase family protein
LOC_Os01g21310	-1.89922	down	Serine aminopeptidase, S33
LOC_Os02g55130	-1.62046	down	Serine carboxypeptidase
LOC_Os04g32540	-1.5231	down	Serine carboxypeptidase
LOC_Os11g26860	-0.907647	down	serine hydroxymethyltransferase
LOC_Os01g05840	-1.60574	down	short chain dehydrogenase
LOC_Os04g40730	-1.23479	down	short chain dehydrogenase
LOC_Os10g36060	-1.47132	down	SKIP interacting protein 24
LOC_Os07g01860	-1.93117	down	SLG7-like protein, Regulation of grain shape
LOC_Os11g14220	-1.06658	down	SRS5; TID1
LOC_Os05g32500	-1.17471	down	STELLO glycosyltransferases
LOC_Os11g05290	-1.97909	down	stress responsive A/B Barrel domain containing protein
LOC_Os03g55350	-1.94431	down	Subtilase family
LOC_Os04g48416	-3.23365	down	Subtilase family
LOC_Os08g35090	-1.63565	down	Subtilase family
LOC_Os02g58480	-1.42262	down	Sucrose synthase
LOC_Os03g28330	-1.93423	down	Sucrose synthase
LOC_Os04g24430	-1.42873	down	Sucrose synthase
LOC_Os03g02380	-1.22042	down	Sugar-tranasporters, 12 TM
LOC_Os08g29760	-0.974463	down	Sulfite exporter TauE/SafE
LOC_Os08g30020	-1.04701	down	Sulfite exporter TauE/SafE
LOC_Os09g08190	-1.4895	down	Sulfotransferase domain
LOC_Os07g40870	-1.42406	down	Surface protein PspC
LOC_Os07g27150	-0.677959	down	Sybindin-like family
LOC_Os03g14610	-1.81814	down	TB2/DP1, HVA22 family
LOC_Os02g35080	-1.04437	down	T-complex protein 11
LOC_Os06g44310	-1.69078	down	Tetraspanin family
LOC_Os03g19200	-1.85905	down	Tetratricopeptide repeat
LOC_Os03g22140	-0.627685	down	Tetratricopeptide repeat
LOC_Os05g50990	-1.24851	down	Tetratricopeptide repeat
LOC_Os01g42960	-1.79132	down	Tetratricopeptide repeat，TTL1
LOC_Os07g49000	-1.73631	down	Tetratricopeptide-like helical domain containing protein
LOC_Os03g14050	-1.10766	down	Thaumatin family
LOC_Os10g33370	-2.42176	down	Thiolase-like
LOC_Os01g15770	-1.90858	down	TLC domain
LOC_Os02g50640	-1.4244	down	TORTIFOLIA1-like protein 3
LOC_Os02g56880	-0.924207	down	Transcriptional corepressor LEUNIG_HOMOLOG
LOC_Os04g48830	-1.40286	down	Transcriptional repressor, ovate
LOC_Os08g43020	-3.93438	down	Transferase family
LOC_Os11g31090	-1.60802	down	transferase family protein
LOC_Os12g30040	-2.05284	down	transmembrane amino acid transporter protei
LOC_Os01g43320	-1.65092	down	Transmembrane amino acid transporter，OsGAT2
LOC_Os09g15480	-2.85374	down	Transport and Golgi organisation 2
LOC_Os06g18780	-1.561	down	Transposase family tnp2
LOC_Os05g40220	-1.91123	down	transposon protein CACTA
LOC_Os01g58870	-0.89345	down	Triose-phosphate Transporter family
LOC_Os05g03070	-1.40303	down	Triose-phosphate Transporter family
LOC_Os01g59150	-1.37926	down	Tubulin/FtsZ family, GTPase domain
LOC_Os02g07060	-1.32877	down	Tubulin/FtsZ family, GTPase domain
LOC_Os03g01530	-1.41538	down	Tubulin/FtsZ family, GTPase domain
LOC_Os03g45920	-1.55559	down	Tubulin/FtsZ family, GTPase domain
LOC_Os03g51600	-1.13766	down	Tubulin/FtsZ family, GTPase domain
LOC_Os05g34170	-2.18438	down	Tubulin/FtsZ family, GTPase domain
LOC_Os04g55150	-0.999291	down	UBA/TS-N domain
LOC_Os06g06490	-2.17759	down	U-box domain
LOC_Os02g28900	-1.33217	down	UDP-glucoronosyl and UDP-glucosyl transferase
LOC_Os01g65440	-1.90476	down	Universal stress protein family
LOC_Os03g48600	-1.98598	down	UPSTREAM OF FLC
LOC_Os03g43860	-1.3824	down	Vacuolar protein sorting-associated protein 2
LOC_Os03g51150	-1.41863	down	Vacuolar protein sorting-associated protein 62
LOC_Os11g45990	-1.44687	down	von Willebrand factor type A domain containing protein
LOC_Os02g40784	-1.92243	down	WAX2 C-terminal domain
LOC_Os02g50740	-1.26831	down	WD domain, G-beta repeat
LOC_Os04g48010	-1.02432	down	WD domain, G-beta repeat
LOC_Os05g30010	-2.23926	down	WD domain, G-beta repeat
LOC_Os12g13100	-2.10079	down	WW domain containing protein
LOC_Os01g14140	-2.59064	down	X8 domain
LOC_Os05g43690	-2.23565	down	X8 domain
LOC_Os05g02130	-0.772234	down	XA21 BINDING PROTEIN 3
LOC_Os03g08790	-1.56499	down	Xylanase inhibitor C-terminal
LOC_Os04g45270	-1.66086	down	Xylanase inhibitor C-terminal
LOC_Os01g04710	-1.88338	down	Xylanase inhibitor N-terminal
LOC_Os01g72510	-3.29552	down	Xylanase inhibitor N-terminal
LOC_Os02g51540	-1.73599	down	Xylanase inhibitor N-terminal
LOC_Os06g02900	-2.5985	down	Xylanase inhibitor N-terminal
LOC_Os01g71220	-1.27321	down	zinc finger protein
LOC_Os07g40480	-1.57071	down	Zinc finger, DHHC-type domain containing protein
LOC_Os08g06090	-1.27148	down	Zinc finger, RING/FYVE/PHD-type domain containing protein
LOC_Os08g44620	-1.97624	down	zinc-binding protein
LOC_Os02g37970	-1.52582	down	zinc-finger of the FCS-type, C2-C2
