# Supplementary material for: Transcriptome and Metabolome Analyses Reveal Complex Molecular Mechanisms Involved in the Salt Tolerance of Rice Induced by Exogenous Allantoin
Source: Antioxidants (Basel). 2022 Oct 18;11(10):2045. doi: 10.3390/antiox11102045 (PMC9598814; doi:10.3390/antiox11102045)
Supplement: Supplementary file 1 [file antioxidants-11-02045-s001.zip › Supplementary Tables AND figures/Supplementary Table S4. List of the salt-induced genes with down-regulated expression levels following the exogenous allantoin treatment of salt-stressed C18 seedlings.xlsx]

## Sheet: Table S4
Supplementary Table S4. List of the salt-induced genes with down-regulated expression levels following the exogenous allantoin treatment of salt-stressed C18 seedlings.
Gene ID	S/C-Log2FC	SA/S-Log2FC	Function Annotation
Glycosyl hydrolase family proteins
LOC_Os03g49600		-1.37274	Os3BGlu7
LOC_Os03g49610		-1.77813	Os3BGlu8
LOC_Os08g39870		-1.35155	OsBGlu28
LOC_Os05g23924		-1.89993	Glycosyl hydrolase family 10
LOC_Os05g34320		-1.84704	Glycosyl hydrolase family 20, catalytic domain
LOC_Os11g44950		-1.39719	glycosyl hydrolase family 3
LOC_Os02g46910		-1.59174	OsXTR3
LOC_Os03g13570		-2.31883	OsXTH28
LOC_Os07g29750		-2.35952	OsXTH21
LOC_Os08g13920		-1.54398	OsXTH8
LOC_Os02g53200		-1.34548	OsGns9
LOC_Os03g46660		-1.29074	Glycosyl hydrolases family 17
LOC_Os10g07290		-2.73072	glycosyl hydrolases family 17
LOC_Os01g44970		-2.14444	Glycosyl hydrolases family 28
LOC_Os02g15690		-2.67079	Glycosyl hydrolases family 28
LOC_Os03g03350		-1.66125	Glycosyl hydrolases family 28
LOC_Os05g46510		-1.38707	Glycosyl hydrolases family 28
LOC_Os05g50260		-2.09287	Glycosyl hydrolases family 28
LOC_Os06g46340		-2.70188	Glycosyl hydrolases family 31
LOC_Os01g65460		-1.82722	OsBgal4
LOC_Os02g12730		-3.58541	OsBgal7
LOC_Os03g06940		-3.16705	OsBGal1
LOC_Os06g37560		-1.64797	OsBGal2
LOC_Os01g39830		-1.19919	OsBgal3
LOC_Os02g35020		-1.511	OsPGSIP-A3
LOC_Os03g08600		-0.944806	OsPGSIP-A2
LOC_Os06g12280		-1.9985	Glycosyl transferase family 8
LOC_Os07g48370		-1.16361	OsGAUT16
LOC_Os02g09930		-1.97321	OsCSLA1
LOC_Os03g56060		-1.80117	OsCSLC9
LOC_Os05g43530		-1.26826	OsCSLC7
LOC_Os04g55670		-1.43964	OsGT43B
LOC_Os07g49370		-1.35751	OsGT43C
Histone proteins
LOC_Os10g28230		-2.17053	Histone H2A
LOC_Os01g64640		-1.48773	Histone H3
LOC_Os03g06670		-1.62336	histone H2A
LOC_Os06g06460		-2.224	histone H3
LOC_Os02g45940		-1.62923	Histone H4
LOC_Os03g02780		-1.70282	histone H4
LOC_Os05g02300		-2.50185	histone H2A
LOC_Os08g38300		-1.8142	histone H2B.2
LOC_Os05g36280		-2.43975	histone H3
LOC_Os11g05730		-1.34005	histone H3
Transcription factors
LOC_Os03g42630		-1.6531	ONAC6, No apical meristem (NAM) protein
LOC_Os06g40150		-2.4511	OsERF1, OsWR2
LOC_Os02g10760		-1.35549	OsERF3, Ethylene-responsive transcription factor WIN1
LOC_Os06g46410		-1.04988	OsARF17, Auxin response factor
LOC_Os02g46560		-1.89984	OsbHLH049
LOC_Os03g58830		-1.60694	OsbHLH089
LOC_Os06g41060		-1.90219	OsbHLH095
LOC_Os01g51140		-0.889354	OsbHLH118, Transcription factor LATE FLOWERING
LOC_Os06g50900		-1.36098	OsbHLH155, transcription factor
LOC_Os03g21970		-1.55958	OsbHLH166
LOC_Os03g19780		-1.50393	OsbHLH176
LOC_Os11g25560		-2.10939	BHLH transcription factor
LOC_Os03g21800		-1.54568	OsbZIP30
LOC_Os06g10880		-1.2687	OsbZIP46, bZIP transcription factor
LOC_Os05g44400		-1.28462	OsGATA1, GATA transcription factor 12
LOC_Os10g40810		-1.65986	OsGATA7
LOC_Os06g04870		-1.40004	OsHox2,Homeodomain transcription factor
LOC_Os03g07450		-2.3133	OsHox21, Homeodomain
LOC_Os10g26500		-1.68697	OsHox23
LOC_Os02g43300		-1.69368	OsMSL15, Myb/SANT-like DNA-binding domain
LOC_Os04g45750		-2.27093	OsMSL22, Myb/SANT-like DNA-binding domain
LOC_Os03g02240		-2.55847	OsMYB transcription factor
LOC_Os08g33660		-1.89586	OsMYB106, Myb-like DNA-binding domain
LOC_Os03g25550		-2.06584	OsMYB2
LOC_Os01g49160		-1.77377	OsMYB36, OsRGN1, REGULATOR OF GRAIN NUMBER1
LOC_Os07g44090		-1.72759	OsMYB86, Myb-like DNA-binding domain
LOC_Os01g55100		-0.961325	OsPCF7, Plant-specific transcription factor, miR319 target gene
LOC_Os06g10600		-1.71605	OsROC8, Homeodomain transcription factor
LOC_Os03g31880		-1.36373	OsSHR2, GRAS transcription factor
LOC_Os01g11550		-1.67091	OsTCP1, OsPCF5
LOC_Os07g05720		-1.04289	OsTCP21; OsTCP14, TCP family transcription factor
LOC_Os02g43560		-1.23132	OsWRKY34
LOC_Os07g06620		-1.36825	OsYAB1, YABBY family transcription factor
Cellulose synthases and expansins
LOC_Os03g62090		-1.87611	OsCESA5
LOC_Os07g14850		-1.36234	OsCESA6
LOC_Os07g36630		-1.86192	OsCSLF8
LOC_Os08g06380		-1.46632	OsCSLF6
LOC_Os10g40720		-2.01156	OsEXPB3
LOC_Os10g40730		-3.37228	OsEXPB4
LOC_Os10g40700		-2.53134	OsEXPB6
LOC_Os02g44108		-1.61336	OsEXPB11
LOC_Os02g51040		-2.43394	OsEXPA5
LOC_Os04g49410		-1.27274	OsEXPA10
Protein kinases
LOC_Os03g16010		-1.09454	OsBAK1-1D735:D789
LOC_Os03g43670		-1.8825	OsCR4
LOC_Os01g56330		-1.69639	OsCrRLK1L5
LOC_Os02g43740		-1.54348	OsD6PKL3.1
LOC_Os01g53840		-1.79417	OsLysM-RLK4
LOC_Os12g01770		-1.28012	OsPP123
LOC_Os05g48150		-1.76263	OsPP2A,Protein phosphatase 2A regulatory B
LOC_Os11g01790		-2.58825	OsPP2C73
LOC_Os01g41730		-1.39859	OsRLCK41
LOC_Os03g61010		-1.29992	OsRLCK119
LOC_Os06g10230		-2.82632	OsRLCK204
LOC_Os07g04190		-1.89241	OsRLCK222
LOC_Os08g39590		-2.21166	OsRLCK257
LOC_Os03g12250		-1.61636	OsRLCK377
LOC_Os02g53720		-2.65592	OsRLCK85
LOC_Os06g03970		-2.64159	OsSIK1
LOC_Os04g59320		-1.60504	OsSPARK2
LOC_Os01g60330		-1.59911	Protein kinase domain
LOC_Os03g03570		-2.69044	Protein kinase domain
LOC_Os04g55620		-1.62284	Protein kinase domain
LOC_Os05g03450		-1.32252	Protein kinase domain
LOC_Os05g39080		-1.38468	Protein kinase domain
LOC_Os06g42800		-1.6662	Protein kinase domain
LOC_Os06g43170		-2.85641	Protein kinase domain
LOC_Os08g05290		-2.12074	Protein kinase domain
LOC_Os09g02250		-1.83365	Protein kinase domain
LOC_Os01g42294		-2.13099	Protein kinase domain，OsRPK1
LOC_Os01g09860		-2.11221	Protein tyrosine and serine/threonine kinase
LOC_Os01g39600		-2.43552	Protein tyrosine and serine/threonine kinase
LOC_Os03g18430		-1.32888	Protein tyrosine and serine/threonine kinase
LOC_Os03g20450		-2.40197	Protein tyrosine and serine/threonine kinase
LOC_Os03g51440		-1.129	Protein tyrosine and serine/threonine kinase
LOC_Os03g57780		-2.25902	Protein tyrosine and serine/threonine kinase
LOC_Os04g43020		-1.42395	Protein tyrosine and serine/threonine kinase
LOC_Os04g58700		-1.38747	Protein tyrosine and serine/threonine kinase
LOC_Os07g07230		-2.17516	Protein tyrosine and serine/threonine kinase
LOC_Os07g37810		-1.65441	Protein tyrosine and serine/threonine kinase
LOC_Os08g17410		-1.46907	Protein tyrosine and serine/threonine kinase
LOC_Os08g45060		-1.67685	Protein tyrosine and serine/threonine kinase
LOC_Os10g38800		-3.07687	Serine/threonine protein kinase
LOC_Os10g35450		-1.28094	Serine/threonine protein kinase
LOC_Os01g21960		-1.1352	serine/threonine-protein kinase
LOC_Os01g44110		-2.42685	serine/threonine-protein kinase
LOC_Os05g33080		-1.92917	serine/threonine-protein kinase
LOC_Os01g53640		-2.28694	tyrosine and serine/threonine kinase
LOC_Os02g09740		-1.81423	tyrosine and serine/threonine kinase
