# Supplementary material for: Transcriptome and Metabolome Analyses Reveal Complex Molecular Mechanisms Involved in the Salt Tolerance of Rice Induced by Exogenous Allantoin
Source: Antioxidants (Basel). 2022 Oct 18;11(10):2045. doi: 10.3390/antiox11102045 (PMC9598814; doi:10.3390/antiox11102045)
Supplement: Supplementary file 1 [file antioxidants-11-02045-s001.zip › Supplementary Tables AND figures/Supplementary Table S5. List of the differentially abundant metabolites in the C18 seedlings revealed by the comparison between the salt + allantoin treatment and the salt treatment.xlsx]

## Sheet: Table S5
Supplementary Table S5. List of the differentially abundant metabolites in the C18 seedlings revealed by the comparison between the salt + allantoin treatment and the salt treatment.
Metabolite ID	Metabolite Name	FC	log2FC	p-value	VIP	Regulated
meta_76	L-Ornithine	1.2626	0.333754	0.0417308	1.82707	up
meta_162	L-Methionine methyl ester	1.21205	0.277266	0.0266516	1.8097	up
meta_178	Acetovanillone, apocynin	1.18068	0.238299	0.0319543	1.88707	up
meta_225	D-Fructose	1.53126	0.611099	0.0445021	1.77839	up
meta_226	L-Glucose	1.47758	0.558312	0.0361478	1.87047	up
meta_302	12-Oxo-10E-Dodecenoic Acid, traumatin	1.79964	0.847334	0.0139665	1.94169	up
meta_430	Eriodictyol (5,7,3',4'-Tetrahydroxyflavanone)	1.43752	0.534443	0.035984	1.77291	up
meta_510	Phenylpropionic acid-O-β-D-glucopyranoside	1.34782	0.439919	0.039229	1.77544	up
meta_567	4-Pyridoxic acid-O-glucoside	1.29015	0.363664	0.0453559	1.86975	up
meta_572	Adenosine 5'-monophosphate	1.31267	0.397837	0.0268391	1.89825	up
meta_573	Inosine 5'-monophosphate, IMP	1.31198	0.392778	0.0349853	1.78478	up
meta_589	2-Hydroxy-7-methoxy-1,4-benzoxazin-3(2H)-one glucoside (HMBOA glucoside)*	1.58603	0.667108	0.00970682	1.94675	up
meta_602	Trihydroxycinnamoylquinic acid	1.10262	0.141702	0.0388594	1.85446	up
meta_615	Succinyladenosine	1.32091	0.404721	0.0205795	1.85997	up
meta_642	LysoPE 14:0(2n isomer)	1.42055	0.506383	0.0096236	1.95286	up
meta_671	Baicalin	4.32993	2.32771	0.00758152	1.95288	up
meta_721	LysoPE 17:1(2n isomer)	1.42723	0.511709	0.00938715	1.99669	up
meta_725	10-Formyltetrahydrofolic Acid	1.225	0.292074	0.0188064	1.88345	up
meta_768	LysoPC 16:0(2n isomer)	1.1711	0.226626	0.0351303	1.92213	up
meta_782	Cimicifugamide	2.47061	1.35726	0.0130438	1.91571	up
meta_792	LysoPC 17:0(2n isomer)	1.18364	0.24414	0.0097821	1.95581	up
meta_814	LysoPC 18:1	1.23757	0.306042	0.0421177	1.77739	up
meta_820	LysoPC 18:0(2n isomer)	1.48983	0.576471	0.0335658	1.7862	up
meta_856	Apigenin-6-C-(2''-glucosyl)arabinoside	1.25449	0.331698	0.047053	1.90958	up
meta_965	Tricin-7-O-(2''-Sinapoyl)glucoside	1.10745	0.147057	0.0151559	1.888	up
meta_974	Kaempferol-3-O-robinoside-7-O-rhamnoside (Robinin)*	1.97878	1.0398	0.0278176	1.82403	up
meta_978	NADP (Nicotinamide adenine dinucleotide phosphate)	1.19679	0.260763	0.0237012	1.97113	up
meta_17	L-Serine	0.609257	-0.739982	0.0283143	1.84307	down
meta_22	L-Proline	0.811897	-0.302089	0.0208682	1.86593	down
meta_23	Pterolactam	0.783769	-0.352866	0.00472151	2.02496	down
meta_34	L-Threonine	0.82293	-0.284693	0.0404038	1.79387	down
meta_92	Trigonelline	0.77885	-0.358851	0.0201359	1.94002	down
meta_101	4-Nitrophenol	0.830874	-0.267141	0.00441461	1.99866	down
meta_127	Phthalic anhydride	0.89792	-0.155594	0.0173963	1.8677	down
meta_177	2,6-Dimethoxybenzaldehyde	0.417241	-1.262	0.0214231	1.94582	down
meta_185	Homogentisic acid*	0.794725	-0.335949	0.0448462	1.74462	down
meta_187	3,4-Dihydroxybenzeneacetic acid	0.803123	-0.317007	0.0197434	1.85604	down
meta_194	2-Ethyl-2,6,6-trimethylpiperidin-4-one	0.436386	-1.2662	0.0332813	1.77926	down
meta_202	Dehydroascorbic acid	0.652683	-0.624968	0.0123091	1.94997	down
meta_245	Undecylic Acid	0.893643	-0.16256	0.00889677	2.00048	down
meta_246	naphthisoxazol A	0.655924	-0.613653	0.00572073	1.97433	down
meta_247	3-Indoleacrylic acid	0.678994	-0.564041	0.00956708	2.00267	down
meta_248	3-amino-2-naphthoic acid	0.678506	-0.567124	0.012393	1.94573	down
meta_258	2,6-Dimethyl-7-octene-2,3,6-triol	0.863933	-0.21002	0.0356103	1.81636	down
meta_275	6,7-Dimethoxy-2-benzoxazolinone (DMBOA)	0.678734	-0.565886	0.0108637	1.91462	down
meta_287	Methoxyindoleacetic acid	0.642625	-0.645921	0.0171665	2.01781	down
meta_307	Undecanedioic acid	0.812942	-0.298924	0.011974	1.89827	down
meta_361	Choline Alfoscerate	0.703905	-0.517773	0.0295309	1.85206	down
meta_369	Sorbitol-6-phosphate	0.807416	-0.312379	0.0332623	1.81852	down
meta_389	2-Hydroxyhexadecanoic acid	0.694022	-0.525363	0.0355442	1.81562	down
meta_396	Senkyunolide M	0.946828	-0.078989	0.0297924	1.83591	down
meta_407	1-phenyl-7-(4-hydroxyphenyl)-4-ene-3-heptanone	0.884154	-0.176807	0.0362158	1.84569	down
meta_475	2'-Deoxycytidine-5'-monophosphate	0.722247	-0.478552	0.0325929	1.90869	down
meta_490	9-Hydroxy-13-oxo-10-octadecenoic Acid	0.627072	-0.678353	0.00713645	1.94277	down
meta_713	Hispidulin-7-O-Glucoside	0.977222	-0.0332059	0.039589	1.89153	down
meta_726	6''-O-Acetylgenistin	0.845217	-0.242991	0.0204513	1.85897	down
meta_919	Luteolin-6-C-(2''-glucuronyl)glucoside	0.435785	-1.28618	0.0140345	1.93615	down
meta_928	Farrerol-5,7-di-O-glucoside	0.819722	-0.28825	0.0173033	1.86936	down
meta_932	Hesperetin-6-C-glucoside-7-O-glucoside	0.842225	-0.250911	0.0467953	1.81539	down
meta_998	Chrysoeriol-6,8-di-C-glucoside-7-O-glucoside*	0.874501	-0.19324	0.00820245	1.96914	down
